# Supplementary material for: Genome-wide association analysis of Russian wheat aphid (Diuraphis noxia) resistance in Dn4 derived wheat lines evaluated in South Africa
Source: PLoS One. 2020 Dec 28;15(12):e0244455. doi: 10.1371/journal.pone.0244455 (PMC7769470; doi:10.1371/journal.pone.0244455)
Supplement: S1 Table — (XLSX) [file pone.0244455.s001.xlsx]

## Sheet: Sheet1
S1 Table. Genotypes used in SSR marker screening
Genotype	Gene	Pedigree
Ankor	Dn4	Akron/Halt//4*Akron
Bond CL	Dn4	Yumar//TXGH12588-120*4/FS-2
Corwa	Dn4	Sumner/CO820026//PI372129/3/TAM107
Halt	Dn4	Sumner/CO820026//PI372129/3/TAM107
Hatcher	Dn4	Yuma/PI372129//TAM200/3/4*Yuma/4/KS91H184/Vista
Prowers99	Dn4	CO850060/PI372129//5*Lamar
Ripper	Dn4, Dnx	I220127/P5//TAM200/KS87H66(CO940606)/CO850034/PI372129//5*TAM107(TAM107R-2)
Stanton	Dny	PI220350/KS87H57//TAM200/KS87H66/3/KS87H325
Thunder CL	Dn4	KS01-5539/CO99W165(FS2/KS97HW150//KS97HW349/3/KS92WGRC25/Halt)
Yumar	Dn4	Yuma/PI372129//CO-850034/3/4*Yuma
PI372129	Dn4	Turcikum57, Landrace donor of Dn4 from Turkmenistan
PI586956	Dny	Germplasm release KS94WGRC31
MTRWA92-91	Dn4	PI372129/*2Pondera
MTRWA92-93	Dn4	PI372129/*2Pondera
MTRWA92-114	Dn4	PI372129/*2Pondera
MTRWA92-115	Dn4	PI372129/*2Pondera
MTRWA92-120	Dn4	PI372129/*2Pondera
MTRWA92-121	Dn4	PI372129/*2Pondera
MTRWA92-123	Dn4	PI372129/*2Pondera
MTRWA92-145	Dn4	PI372129/*2Newana
MTRWA92-149	Dn4	PI372129/*2Newana
MTRWA92-150	Dn4	PI372129/*2Newana
MTRWA92-155	Dn4	PI372129/*2Newana
MTRWA92-158	Dn4	PI372129/*2Newana
MTRWA92-160	Dny	PI372129/*2Newana
18 FAWWON-SA 57	Dny	KS99-5-16(94HW98/91H153)//Stanton/KS98HW423(JAG/93HW242)
18 FAWWON-SA 62	Dn4	CO970547/Prowers99
18 FAWWON-SA 64	Dn4	CO980862/Lakin
Yuma	Susceptible check	Susceptible isoline of Yumar
Hugenoot	Susceptible check	Betta//Flamink/Amigo
CItr2401	Resistant check	PI9781, Landrace from Tajikistan
