# Supplementary material for: Genome-wide association analysis of Russian wheat aphid (Diuraphis noxia) resistance in Dn4 derived wheat lines evaluated in South Africa
Source: PLoS One. 2020 Dec 28;15(12):e0244455. doi: 10.1371/journal.pone.0244455 (PMC7769470; doi:10.1371/journal.pone.0244455)
Supplement: S2 Table — (XLSX) [file pone.0244455.s002.xlsx]

## Sheet: Sheet1
S2 Table. SSR markers used in screening
Marker	Target region	Annealing Temp °C	Primer sequence
Xwmc429 F	1D	61	CGTAAAGATTTTCATTTGGCG
Xwmc429 R			AACGGCAGCTTGAAAACATAG
Xcfd65 F	1D	60	AGACGATGAGAAGGAAGCCA
Xcfd65 R			CCTCCCTTGTTTTTGGGATT
Xcfd72 F	1D	60	CTCCTTGGAATCTCACCGAA
Xcfd72 R			TCCTTGGGAATATGCCTCCT
Xbarc99 F	1D	50	CGCATTCTTTCGCATTCTCTGTCATA
Xbarc99 R			CGCATACTGTGTCGTGTTCCTGGTTTAGA
Xcfd59 F	1D	60	TCACCTGGAAAATGGTCACA
Xcfd59 R			AAGAAGGCTAGGGTTCAGGC
Xwmc489 F	1D	51	CGAAGGATTTGTGATGTGAGTA
Xwmc489 R			GGACAACATCATAGAGAAGGAA
Xwmc222 F	1D	51	AAAGGTGCGTTCATAGAAAATTAGA
Xwmc222 R			AGAGGTGTTTGAGACTAATTTGGTA
Xcfd21 F	1D	60	CCTCCATGTAGGCGGAAATA
Xcfd21 R			TGTGTCCCATTCACTAACCG
Xgwm337 F	1D	55	CCTCTTCCTCCCTCACTTAGC
Xgwm337 R			TGCTAACTGGCCTTTGCC
Xgwm191 F	1D	60	AGACTGTTGTTTGCGGGC
Xgwm191 R			TAGCACGACAGTTGTATGCATG
Xbarc119 F	1D	55	CACCCGATGATGAAAAT
Xbarc119 R			GATGGCACAAGAAATGAT
Xgwm106 F	1D	60	CTGTTCTTGCGTGGCATTAA
Xgwm106 R			AATAAGGACACAATTGGGATGG
Xcfd92 F	1D	60	CTTGTTGATCTCCTTCCCCA
Xcfd92 R			TTCTCTCATGACGGCAACAC
Xcfd61 F	1D	60	ATTCAAATGCAACGCAAACA
Xcfd61 R			GTTAGCCAAGGACCCCTTTC
