# Supplementary material for: Genome-wide association analysis of Russian wheat aphid (Diuraphis noxia) resistance in Dn4 derived wheat lines evaluated in South Africa
Source: PLoS One. 2020 Dec 28;15(12):e0244455. doi: 10.1371/journal.pone.0244455 (PMC7769470; doi:10.1371/journal.pone.0244455)
Supplement: S3 Table — (XLSX) [file pone.0244455.s003.xlsx]

## Sheet: Sheet1
S3 Table. RWA damage means
Lines	Mother plant - RWASA2	RWASA1	RWASA2	RWASA3	RWASA4
Ankor	4	5.93333	5.93333	8.53333	7.8
Bond CL	3	6	6.86667	8.53846	7.33333
Corwa	7	5.5	4	5.93333	6.06667
Halt	5	4.21429	3.8	5.4	6
Hatcher	3	6	7	7.6	7.93333
Outlook	-	6.26667	7.86667	7.06667	7.93333
Prowers99	7	6.8	6.93333	8.38462	7.26667
Ripper	4	4.2	4.13333	5.8	6.2
Stanton	3	6.86667	6.07143	8.86667	7.66667
ThunderCL	6	5.84615	5.86667	9	6.4
PI372129	-	6	7.33333	6.2	8.26667
MTRWA92-91	5	5.86667	6.46667	5.4	7.53333
MTRWA92-93	2	5.85714	7.66667	6	8.42857
MTRWA92-114	3	5.92857	6.6	5.91667	6.6
MTRWA92-115	3	5.66667	6.4	5.93333	6.8
MTRWA92-120	4	5.93333	6.26667	5.8	6.86667
MTRWA92-121	6	6.14286	7.2	5.33333	7.8
MTRWA92-123	3	5.46667	6.26667	5.73333	7.53333
MTRWA92-145	4	5.57143	6.53333	5	6.84615
MTRWA92-149	4	5.73333	6.26667	6.06667	7.66667
MTRWA92-150	3	6.28571	6.6	5.85714	7.6
MTRWA92-155	-	5.86667	6.26667	5.66667	7.46667
MTRWA92-158	3	6.07143	7	6	7.86667
MTRWA92-161	-	5.73333	6.6	6	7.13333
18 Fawwon-SA 57	-	6.14286	6.66667	8.86667	7.4
18 Fawwon-SA 62	-	6.66667	7.6	7.5	7.93333
18 Fawwon-SA 64	-	6.26667	7.53333	8.33333	8.35714
Hugenoot	S	9	9	9	9
Gariep	S	6	6.21429	9	7.81818
Yumar	R	7	7.33333	8.83333	8.2
Pan 3144	R	5.38462	5	5.61538	8.23077
Cltr 2401	R	5.125	4.30769	5.5	6
