# Supplementary material for: Genome-wide association analysis of Russian wheat aphid (Diuraphis noxia) resistance in Dn4 derived wheat lines evaluated in South Africa
Source: PLoS One. 2020 Dec 28;15(12):e0244455. doi: 10.1371/journal.pone.0244455 (PMC7769470; doi:10.1371/journal.pone.0244455)
Supplement: S4 Table — (XLSX) [file pone.0244455.s004.xlsx]

## Sheet: Sheet1
S4 Table. GAPIT results for RWA resistance
SNP	Chromosome	Position	P.value	LOD	maf	nobs	Rsquare.of.Model.without.SNP	Rsquare.of.Model.with.SNP	FDR_Adjusted_P-values	effect
M545	1A	580422454	1.0857194404377e-06	5.96806752958969	0.118343195266272	169	0.371919518252573	0.46960167700561	0.00264308213091249	-0.752862891085894
M5591	6A	522610607	2.44108254990763e-06	5.60593906219887	0.127218934911243	169	0.371919518252573	0.462757326976161	0.00264308213091249	-1.13681583016491
M5915	6B	227830991	2.44108254990763e-06	5.60593906219887	0.127218934911243	169	0.371919518252573	0.462757326976161	0.00264308213091249	-1.13681583016491
M6067	6B	573324217	2.44108254990763e-06	5.60593906219887	0.127218934911243	169	0.371919518252573	0.462757326976161	0.00264308213091249	-1.13681583016491
M2366	2D	76639778	1.43709206796976e-05	4.84192040340891	0.0710059171597633	169	0.371919518252573	0.448070984769937	0.0095093506993599	0.991803735703414
M3780	4A	612113788	1.62186012508196e-05	4.79828780199269	0.180473372781065	169	0.371919518252573	0.447083676245745	0.0095093506993599	-1.27242915476896
M3779	4A	612113696	1.62186527952425e-05	4.79828734962748	0.319526627218935	169	0.371919518252573	0.447083676245745	0.0095093506993599	1.27242893704815
M5460	6A	84980487	1.92732624341168e-05	4.73993378651574	0.284023668639053	169	0.371919518252573	0.445678506472656	0.0095093506993599	0.85768511361907
M4564	5A	694973102	2.05243672423047e-05	4.69046345648974	0.186390532544379	169	0.371919518252573	0.445167285515626	0.0095093506993599	-0.86619737490107
M937	1B	681253335	2.41636755243874e-05	4.61875645608595	0.0739644970414202	169	0.371919518252573	0.443843059065694	0.0095093506993599	0.932153603292576
M6102	6B	606983489	2.47839385223202e-05	4.61429782257205	0.355029585798817	169	0.371919518252573	0.443637703814593	0.0095093506993599	-0.918789550602142
M846	1B	572298712	2.6347773814897e-05	4.56780218141051	0.091715976331361	169	0.371919518252573	0.443142451883819	0.0095093506993599	0.80946397531055
M546	1A	581585515	3.02887682770247e-05	4.51200787873751	0.464497041420118	169	0.371919518252573	0.442015962977685	0.0100908196467534	-1.27568622383403
M6087	6B	595289030	3.84407289469566e-05	4.42337815221509	0.355029585798817	169	0.371919518252573	0.440095975013175	0.0118919140763764	-0.947110022195318
M6511	7A	223472712	4.83772622159579e-05	4.32161506074038	0.142011834319527	169	0.371919518252573	0.438251147178384	0.0129372275964264	-1.46838621044625
M6082	6B	591507176	5.47799684152218e-05	4.26086022446682	0.127218934911243	169	0.371919518252573	0.437256805495147	0.0129372275964264	0.946113763054251
M1142	1D	470730648	6.08692799966077e-05	4.23050095464512	0.189349112426035	169	0.371919518252573	0.43641524465906	0.0129372275964264	0.947058948707898
M2511	3A	46165651	7.16518826243521e-05	4.16668565834624	0.248520710059172	169	0.371919518252573	0.435116133914501	0.0129372275964264	0.950882692997805
M5919	6B	229279621	7.58643117462167e-05	4.1097281955827	0.112426035502959	169	0.371919518252573	0.434661952344258	0.0129372275964264	-0.992021035972268
M5923	6B	231349419	7.58643117462167e-05	4.1097281955827	0.112426035502959	169	0.371919518252573	0.434661952344258	0.0129372275964264	-0.992021035972268
M5928	6B	232067400	7.58643117462167e-05	4.10972806462489	0.224852071005917	169	0.371919518252573	0.434661952344258	0.0129372275964264	-0.496010517986134
M6265	6D	347684876	7.58643117462167e-05	4.1097281955827	0.112426035502959	169	0.371919518252573	0.434661952344258	0.0129372275964264	-0.992021035972268
M843	1B	571441403	7.75395515082903e-05	4.10046707276384	0.0650887573964497	169	0.371919518252573	0.434488420775212	0.0129372275964264	-1.15268353742642
M845	1B	572297017	7.7539655107449e-05	4.10046752045075	0.43491124260355	169	0.371919518252573	0.43448842077521	0.0129372275964264	1.15268343900863
M6801	7A	680341517	8.41097924182794e-05	4.06541895448592	0.349112426035503	169	0.371919518252573	0.43384283671657	0.0129372275964264	1.2277544798766
M5390	6A	32662317	8.48744271121897e-05	4.04172447523008	0.218934911242604	169	0.371919518252573	0.433771016318651	0.0129372275964264	-0.873541435830063
M4591	5B	14510006	9.71484494876238e-05	4.02111979514457	0.263313609467456	169	0.371919518252573	0.432701147340497	0.0129372275964264	-0.832370797039964
M5355	6A	13074453	0.000104274960086581	3.98755188478052	0.0828402366863905	169	0.371919518252573	0.432141442507672	0.0129372275964264	-0.682779607311141
M5356	6A	13074484	0.000104274960086581	3.98755188478052	0.0828402366863905	169	0.371919518252573	0.432141442507672	0.0129372275964264	-0.682779607311141
M5358	6A	13074913	0.000104274960086581	3.98755188478052	0.0828402366863905	169	0.371919518252573	0.432141442507672	0.0129372275964264	-0.682779607311141
M5361	6A	13077012	0.000104274960086581	3.98755188478052	0.0828402366863905	169	0.371919518252573	0.432141442507672	0.0129372275964264	-0.682779607311141
M5362	6A	13077123	0.000104274960086581	3.98755188478052	0.0828402366863905	169	0.371919518252573	0.432141442507672	0.0129372275964264	-0.682779607311141
M5360	6A	13076578	0.000104275097301983	3.98755152999547	0.458579881656805	169	0.371919518252573	0.432141442507672	0.0129372275964264	1.36555911169972
M537	1A	578519021	0.000106453641234417	3.98786254882533	0.319526627218935	169	0.371919518252573	0.431978076387506	0.0129372275964264	-0.881113581153972
M538	1A	578521585	0.000106453790340933	3.9878623155367	0.180473372781065	169	0.371919518252573	0.431978076387503	0.0129372275964264	0.881113499523583
M489	1A	551532271	0.00011348302637821	3.9634387757995	0.254437869822485	169	0.371919518252573	0.431473308164627	0.0129372275964264	0.84957211167783
M490	1A	551532529	0.00011348302637821	3.9634387757995	0.254437869822485	169	0.371919518252573	0.431473308164627	0.0129372275964264	0.84957211167783
M5925	6B	231466110	0.000113510655429278	3.93437743381641	0.127218934911243	169	0.371919518252573	0.431471396948926	0.0129372275964264	0.803699010064605
M409	1A	516787625	0.000119061065810208	3.9196527089582	0.35207100591716	169	0.371919518252573	0.431094879359196	0.0131905738232326	-0.917737414963717
M6278	6D	398230591	0.000123963114823936	3.9207495204172	0.13905325443787	169	0.371919518252573	0.430776974317056	0.0131905738232326	0.857888115976763
M2508	3A	45598968	0.000130961541893284	3.90480387984954	0.236686390532544	169	0.371919518252573	0.430344587596811	0.0131905738232326	-0.924239193367477
M2509	3A	45599858	0.000130961596490187	3.90480402704311	0.263313609467456	169	0.371919518252573	0.43034458759681	0.0131905738232326	0.924239166950613
M2510	3A	45603568	0.000130961596490187	3.90480402704311	0.263313609467456	169	0.371919518252573	0.43034458759681	0.0131905738232326	0.924239166950613
M5663	6A	580198824	0.000144768477439276	3.86485529157588	0.263313609467456	169	0.371919518252573	0.429556573431262	0.0142498244497615	-0.720508673745286
M5061	5B	663513294	0.000165566866168685	3.76419711526614	0.171597633136095	169	0.371919518252573	0.428503513685437	0.0159348910528128	0.595713657173974
M909	1B	652455250	0.000187765221613526	3.75312799356499	0.218934911242604	169	0.371919518252573	0.427518868031657	0.0176785038001779	0.843152888716791
M4282	5A	408183418	0.000197309340888975	3.70133049217437	0.118343195266272	169	0.371919518252573	0.427131493900661	0.0178030574039615	0.923169527667349
M5199	5D	314901643	0.000197309340888975	3.70133049217437	0.118343195266272	169	0.371919518252573	0.427131493900661	0.0178030574039615	0.923169527667349
M1075	1D	409790489	0.000218167992099373	3.65053423468915	0.245562130177515	169	0.371919518252573	0.426347434411541	0.0188962818840795	-0.663823855383292
M2949	3B	20841004	0.000222514517683689	3.64427782813455	0.130177514792899	169	0.371919518252573	0.426193720926337	0.0188962818840795	-0.546713682184306
M2950	3B	20841116	0.000222514517683689	3.64427782813455	0.0650887573964497	169	0.371919518252573	0.426193720926337	0.0188962818840795	-1.09342736436861
M520	1A	570449126	0.000233224096695587	3.62708162212222	0.106508875739645	169	0.371919518252573	0.425827625922563	0.0190583691092186	-0.891911304736228
M526	1A	571580152	0.000233224096695587	3.62708188550314	0.21301775147929	169	0.371919518252573	0.425827625922563	0.0190583691092186	-0.445955652368114
M1597	2A	735564561	0.000309288033023352	3.50648917616765	0.109467455621302	169	0.371919518252573	0.423636255058784	0.0229868059399592	0.870933436487642
M5306	5D	548023763	0.00031842641238886	3.51353148641939	0.263313609467456	169	0.371919518252573	0.423410884273404	0.0229868059399592	-0.750832392410381
M527	1A	571584735	0.000322943813393111	3.48604240463424	0.109467455621302	169	0.371919518252573	0.423301901905371	0.0229868059399592	0.832730722669993
M2359	2D	62023929	0.000332159186262297	3.47329398028679	0.106508875739645	169	0.371919518252573	0.423084320109647	0.0229868059399592	-0.857435862385659
M2360	2D	62288820	0.000332159186262297	3.47329398028679	0.106508875739645	169	0.371919518252573	0.423084320109647	0.0229868059399592	-0.857435862385659
M6115	6B	623730339	0.000340201611983432	3.49358372054504	0.136094674556213	169	0.371919518252573	0.422899394765099	0.0229868059399592	-0.785424756906082
M6007	6B	471167636	0.000341221772040914	3.45087318547749	0.130177514792899	169	0.371919518252573	0.422876266867618	0.0229868059399592	-0.84474569689552
M6008	6B	471168720	0.000341221772040914	3.45087318547749	0.260355029585799	169	0.371919518252573	0.422876266867618	0.0229868059399592	-0.42237284844776
M6011	6B	474177746	0.000341221772040914	3.45087318547749	0.130177514792899	169	0.371919518252573	0.422876266867618	0.0229868059399592	-0.84474569689552
M6006	6B	471167156	0.000341221912906122	3.45087306936453	0.369822485207101	169	0.371919518252573	0.422876266867619	0.0229868059399592	0.844745671323132
M896	1B	640845480	0.000350295357200949	3.44710052675753	0.0976331360946746	169	0.371919518252573	0.422673540324492	0.0229868059399592	0.923762036084602
M900	1B	640848649	0.000350295357200949	3.44710052675753	0.0976331360946746	169	0.371919518252573	0.422673540324492	0.0229868059399592	0.923762036084602
M902	1B	640849727	0.000350295357200949	3.44710052675753	0.0976331360946746	169	0.371919518252573	0.422673540324492	0.0229868059399592	0.923762036084602
M1073	1D	409496882	0.000367411250131903	3.4246293640534	0.263313609467456	169	0.371919518252573	0.422305282256395	0.0237501212585265	-0.595706017141566
M6387	7A	14190645	0.000377958189144006	3.43230176072137	0.319526627218935	169	0.371919518252573	0.42208698917086	0.0238133470180967	-0.780700057177075
M2464	3A	9855817	0.000379739813536949	3.41535990047025	0.230769230769231	169	0.371919518252573	0.422050727168007	0.0238133470180967	-0.539617878102124
M488	1A	551321370	0.000384884389579027	3.42754646557695	0.263313609467456	169	0.371919518252573	0.42194697657537	0.0238133470180967	-0.714865756332742
M3123	3B	491371479	0.00039947548659184	3.40388250824283	0.183431952662722	169	0.371919518252573	0.421660257395287	0.0243680046821023	-0.81508675713664
M5182	5D	267826144	0.0004234486251823	3.38183188738848	0.130177514792899	169	0.371919518252573	0.421211624527879	0.0254716110508964	-0.819960828802706
M2873	3A	714304426	0.000471849179595025	3.35458375906426	0.428994082840237	169	0.371919518252573	0.420379910689686	0.0277917386389819	-0.846239574069287
M5662	6A	580198260	0.000474853073028091	3.34698298776547	0.242603550295858	169	0.371919518252573	0.420331213816416	0.0277917386389819	0.765649671431106
M6089	6B	595289764	0.000485805395741457	3.32353617619173	0.109467455621302	169	0.371919518252573	0.420156232157543	0.02805364225275	-0.822343219004367
M1674	2A	770011065	0.000534260544638499	3.27225175841958	0.0769230769230769	169	0.371919518252573	0.419427553450338	0.0290664300733489	-1.04372929882025
M5999	6B	469076989	0.000538340792023638	3.2641776479201	0.153846153846154	169	0.371919518252573	0.419369305870945	0.0290664300733489	-0.778012914790596
M6001	6B	469787916	0.000538340792023638	3.2641776479201	0.153846153846154	169	0.371919518252573	0.419369305870945	0.0290664300733489	-0.778012914790596
M5307	5D	548024637	0.000539467275237449	3.28280145891634	0.242603550295858	169	0.371919518252573	0.419353301717954	0.0290664300733489	-0.750791227435723
M5308	5D	548367544	0.000539467275237449	3.28280145891634	0.242603550295858	169	0.371919518252573	0.419353301717954	0.0290664300733489	-0.750791227435723
M3121	3B	488878863	0.000548640222946184	3.2645785889275	0.186390532544379	169	0.371919518252573	0.419224257197196	0.0290664300733489	-0.778953996524905
M5852	6B	126631630	0.000550322619721683	3.28236513814036	0.340236686390533	169	0.371919518252573	0.419200810926335	0.0290664300733489	-0.75719488977451
M6407	7A	49179049	0.000624106513568775	3.20197669741463	0.0562130177514793	169	0.371919518252573	0.418239364416429	0.031782702256454	-1.07073309402641
M2914	3A	743192684	0.000631452947019622	3.20326053468539	0.168639053254438	169	0.371919518252573	0.418150044975269	0.031782702256454	-0.628753296919349
M2642	3A	502386827	0.000631708529036289	3.22104659211811	0.405325443786982	169	0.371919518252573	0.418146955115113	0.031782702256454	-0.839734034767567
M1082	1D	415417036	0.00063578166598526	3.19345175895895	0.257396449704142	169	0.371919518252573	0.418097935419632	0.031782702256454	-0.640429063317185
M1079	1D	412090490	0.000638442645188525	3.19014673036497	0.248520710059172	169	0.371919518252573	0.41806607089953	0.031782702256454	-0.684344968593699
M960	1D	6765771	0.000691419684981337	3.16501589131405	0.130177514792899	169	0.371919518252573	0.417458534728005	0.0337150120251976	-0.575956745542157
M529	1A	573331945	0.000700612117817545	3.15667531328554	0.13905325443787	169	0.371919518252573	0.417357987257247	0.0337150120251976	0.786197344144485
M919	1B	664804204	0.000700612117817545	3.15667531328554	0.13905325443787	169	0.371919518252573	0.417357987257247	0.0337150120251976	0.786197344144485
M813	1B	560492516	0.000732614149843835	3.13069389522006	0.236686390532544	169	0.371919518252573	0.417018132698518	0.0348676031096005	0.740273984214124
M6103	6B	607136773	0.000758724593060959	3.11438611417693	0.0887573964497042	169	0.371919518252573	0.416751844912721	0.0356265746223544	-0.791650331266808
M2775	3A	603792018	0.000774342852309818	3.1365462777898	0.118343195266272	169	0.371919518252573	0.416597092210128	0.0356265746223544	0.721616965575976
M5085	5B	691130243	0.000783985667649198	3.11402942011919	0.349112426035503	169	0.371919518252573	0.416503087988911	0.0356265746223544	0.672914189897782
M6397	7A	26417399	0.000813029615777078	3.08947539422668	0.13905325443787	169	0.371919518252573	0.416226938972046	0.0356265746223544	0.744385871672971
M5009	5B	580085182	0.000814102730501971	3.10246833052284	0.201183431952663	169	0.371919518252573	0.416216919274571	0.0356265746223544	-0.693572321210709
M1569	2A	716456305	0.000818794375497985	3.08598820853136	0.0887573964497041	169	0.371919518252573	0.416173326142074	0.0356265746223544	-0.959154854117946
M888	1B	627947089	0.000831363455479313	3.08615204313514	0.393491124260355	169	0.371919518252573	0.416057760384172	0.0356265746223544	-0.847786358998427
M1557	2A	712318155	0.00084465951860353	3.08044655579754	0.100591715976331	169	0.371919518252573	0.415937462053629	0.0356265746223544	0.861086331711221
M6110	6B	618942589	0.00085858837956979	3.08613868159317	0.378698224852071	169	0.371919518252573	0.415813463128793	0.0356265746223544	-0.78821699059143
M6111	6B	618942942	0.000858588583795502	3.08613868159317	0.242603550295858	169	0.371919518252573	0.415813463128791	0.0356265746223544	0.394108487966973
M6101	6B	606427575	0.000862989850525781	3.05777103344173	0.417159763313609	169	0.371919518252573	0.415774699052396	0.0356265746223544	-0.868489672951853
M6099	6B	604217102	0.000862991622808949	3.05777087325505	0.0828402366863905	169	0.371919518252573	0.415774699052396	0.0356265746223544	0.868489513781862
M6100	6B	604217109	0.000862991622808949	3.05777087325505	0.0828402366863905	169	0.371919518252573	0.415774699052396	0.0356265746223544	0.868489513781862
M7158	7B	713101246	0.000863724390521176	3.06423644069273	0.0857988165680473	169	0.371919518252573	0.415768288868648	0.0356265746223544	0.917366626630724
M5028	5B	601336361	0.000881901901313022	3.04804717166766	0.0680473372781065	169	0.371919518252573	0.415610495524249	0.0360331805149688	0.663759319100009
M5045	5B	636654481	0.000906176985918657	3.05138859815995	0.156804733727811	169	0.371919518252573	0.415404838513638	0.0365156611413582	-0.580812707828201
M6165	6B	699196803	0.000918166039515446	3.0307653844042	0.13905325443787	169	0.371919518252573	0.415305375557682	0.0365156611413582	-0.751378716187464
M4284	5A	410803424	0.000919004170955448	3.03091081581797	0.390532544378698	169	0.371919518252573	0.415298481544125	0.0365156611413582	0.773487775397541
M2648	3A	507465738	0.000941464274771645	3.03281975666295	0.340236686390533	169	0.371919518252573	0.415115797435896	0.0367340700363603	-0.746576229484599
M2650	3A	507470335	0.000941464274771645	3.03281975666295	0.340236686390533	169	0.371919518252573	0.415115797435896	0.0367340700363603	-0.746576229484599
M837	1B	570841370	0.000975479308233464	3.00860687884532	0.411242603550296	169	0.371919518252573	0.414847447727715	0.0375092807862304	-0.816809692234337
M4319	5A	462863952	0.000978653597054729	3.00994395592196	0.130177514792899	169	0.371919518252573	0.41482289515435	0.0375092807862304	-0.551181918515439
M5363	6A	16566043	0.00102144590707668	2.97843558517908	0.210059171597633	169	0.371919518252573	0.414499658903995	0.0388031389510673	0.619577087776506
M6277	6D	398228295	0.00107447505462973	2.97959700596248	0.396449704142012	169	0.371919518252573	0.414117763945401	0.0388031389510673	-0.79977627068606
M6084	6B	591508808	0.00107447543482847	2.97959700596248	0.207100591715976	169	0.371919518252573	0.414117763945402	0.0388031389510673	0.399888122767624
M6085	6B	591508815	0.00107447543482847	2.97959686002706	0.207100591715976	169	0.371919518252573	0.414117763945402	0.0388031389510673	0.399888122767624
M6090	6B	595953302	0.00107447543482847	2.97959686002706	0.103550295857988	169	0.371919518252573	0.414117763945402	0.0388031389510673	0.799776245535249
M6094	6B	599071176	0.00107447543482847	2.97959686002706	0.103550295857988	169	0.371919518252573	0.414117763945402	0.0388031389510673	0.799776245535249
M2512	3A	52555711	0.00107512737800233	2.97632609526283	0.207100591715976	169	0.371919518252573	0.414113185228023	0.0388031389510673	-0.735556620004928
M6876	7A	731268939	0.00108479400117636	2.94929503166016	0.0710059171597633	169	0.371919518252573	0.414045718012242	0.0388284530503705	0.692142845347945
M5309	5D	548879327	0.00123642762310542	2.9155327366391	0.260355029585799	169	0.371919518252573	0.41306076272781	0.0438931806202425	-0.682804707297521
M5365	6A	17638495	0.00125009506005271	2.88902278582631	0.165680473372781	169	0.371919518252573	0.412978123655814	0.0440175748381163	-0.724980008688675
M6002	6B	469787943	0.00130794796900576	2.87287563703352	0.328402366863905	169	0.371919518252573	0.412638368838157	0.045477889545693	0.701283119085829
M5932	6B	236480124	0.00131492508866789	2.88778744694217	0.0857988165680473	169	0.371919518252573	0.412598428274404	0.045477889545693	-0.922659373379075
M6088	6B	595289493	0.00132306951806911	2.88947114862497	0.106508875739645	169	0.371919518252573	0.412552069971574	0.045477889545693	-0.752861953136104
M52	1A	32893932	0.00135554454426645	2.88444940299749	0.130177514792899	169	0.371919518252573	0.412370155622442	0.0455484789012019	-0.780306279754074
M56	1A	35935566	0.00135554454426645	2.88444940299749	0.130177514792899	169	0.371919518252573	0.412370155622442	0.0455484789012019	-0.780306279754074
M6166	6B	699205295	0.00136718968613037	2.86325290996492	0.150887573964497	169	0.371919518252573	0.4123060049521	0.0455484789012019	-0.710109791933791
M6167	6B	699205475	0.00136719054656113	2.86325275197798	0.349112426035503	169	0.371919518252573	0.4123060049521	0.0455484789012019	0.710109753306899
M6095	6B	601345630	0.0014357673199953	2.84195928062153	0.201183431952663	169	0.371919518252573	0.411939212761967	0.0471083959310581	0.399067180509403
M6096	6B	601345823	0.0014357673199953	2.84195928062153	0.100591715976331	169	0.371919518252573	0.411939212761967	0.0471083959310581	0.798134361018805
M5086	5B	692635764	0.00150200253285751	2.80644488431407	0.224852071005917	169	0.371919518252573	0.411601585678974	0.0489110749609466	-0.386696658390991
M5022	5B	600501494	0.00151868047684121	2.81959258174883	0.375739644970414	169	0.371919518252573	0.411518972174018	0.0490851130238753	-0.61244396139012
M3259	3B	695783624	0.00154440536385822	2.81323055265932	0.136094674556213	169	0.371919518252573	0.411393353415319	0.0495468120805183	-0.558974867981298
M6366	7A	6846747	0.00157714501448548	2.79024345652633	0.0650887573964497	169	0.371919518252573	0.411236544457916	0.0502251107186515	-0.92752698726972
M4463	5A	584615431	0.00160389107891548	2.80227908382881	0.106508875739645	169	0.371919518252573	0.41111089596678	0.0503064675236937	-0.812916687606258
M6877	7A	731269587	0.00160619055097033	2.77774042392463	0.0680473372781065	169	0.371919518252573	0.411100213078705	0.0503064675236937	0.697098956282048
M1623	2A	751006094	0.00161454605998463	2.78960235437774	0.215976331360947	169	0.371919518252573	0.411061446658964	0.0503064675236937	0.59779036170972
M5927	6B	231679287	0.00166080807960788	2.77641430971885	0.124260355029586	169	0.371919518252573	0.410850513723066	0.0513782842341551	0.708666972216236
M2746	3A	565354768	0.0016842295173073	2.77638871623695	0.174556213017751	169	0.371919518252573	0.410745991212443	0.0514691872699223	-0.506812573849679
M910	1B	653185525	0.00168751433671876	2.79520781059401	0.292899408284024	169	0.371919518252573	0.410731470591236	0.0514691872699223	0.636077631702996
M2640	3A	502385045	0.00180834903251317	2.76328551889586	0.0976331360946746	169	0.371919518252573	0.410215908568106	0.0537403576888987	-0.781430360736763
M2643	3A	502388763	0.00180834903251317	2.76328551889586	0.0976331360946746	169	0.371919518252573	0.410215908568106	0.0537403576888987	-0.781430360736763
M2641	3A	502386615	0.00180835163570043	2.76328523978111	0.402366863905325	169	0.371919518252573	0.410215908568102	0.0537403576888987	0.781430254291251
M6396	7A	24591606	0.00181161215021455	2.72806073673142	0.22189349112426	169	0.371919518252573	0.410202469279801	0.0537403576888987	-0.463944558660103
M5288	5D	531889250	0.0018336198796284	2.72331481644586	0.0502958579881657	169	0.371919518252573	0.410112559537004	0.0538100789633093	-1.01516003847466
M6114	6B	623729095	0.00183881128759404	2.74657231720174	0.127218934911243	169	0.371919518252573	0.410091503354707	0.0538100789633093	-0.703643703920221
M836	1B	570841018	0.0019091001964069	2.7131811825049	0.414201183431953	169	0.371919518252573	0.409812347104409	0.0554920332257602	-0.778432608652423
M1358	2A	346206481	0.00193543314028105	2.70668275184807	0.127218934911243	169	0.371919518252573	0.409710459480178	0.055593360066767	-0.747450007193391
M4332	5A	469054322	0.00193825845534099	2.71349060546021	0.29585798816568	169	0.371919518252573	0.409699605923624	0.055593360066767	-0.560772512499646
M6118	6B	633536357	0.00196786183557345	2.71510368527634	0.0887573964497041	169	0.371919518252573	0.40958693213764	0.0557165268723324	0.795712207770364
M5396	6A	48564157	0.0019682818313246	2.70800657910136	0.130177514792899	169	0.371919518252573	0.409585343349677	0.0557165268723324	-0.676499277841092
M842	1B	571441189	0.00204622468847535	2.68528160056483	0.183431952662722	169	0.371919518252573	0.409296839626834	0.0567688226940805	0.393601732225392
M421	1A	527952067	0.00205534914283688	2.67205804059611	0.130177514792899	169	0.371919518252573	0.40926379413539	0.0567688226940805	-0.450973955043137
M6239	6D	144609682	0.00209662304208282	2.67624183428019	0.156804733727811	169	0.371919518252573	0.409116204465407	0.0567688226940805	-0.563807165685745
M3374	3D	237810141	0.00210940797114707	2.67578127420872	0.43491124260355	169	0.371919518252573	0.409071101509301	0.0567688226940805	-0.914090242794671
M2597	3A	474963197	0.00210940920158743	2.67578143025732	0.0650887573964497	169	0.371919518252573	0.409071101509301	0.0567688226940805	0.914090192692367
M3062	3B	292024034	0.00210940920158743	2.67578143025732	0.0650887573964497	169	0.371919518252573	0.409071101509301	0.0567688226940805	0.914090192692367
M6928	7B	58249132	0.0021264825316005	2.6622535987958	0.452662721893491	169	0.371919518252573	0.409011297010957	0.0567688226940805	0.959963922307537
M2639	3A	500994413	0.00215026473765684	2.68141472628496	0.266272189349112	169	0.371919518252573	0.408928795839157	0.0567688226940805	-0.714260493041536
M7210	7D	91051133	0.0021578673511806	2.67908835205525	0.130177514792899	169	0.371919518252573	0.408902616164993	0.0567688226940805	-0.50930804208533
M5600	6A	532162646	0.00216693811642262	2.66594001356839	0.355029585798817	169	0.371919518252573	0.408871520167089	0.0567688226940805	-0.696004677173335
M5631	6A	546552658	0.00219198726867286	2.6606424805637	0.171597633136095	169	0.371919518252573	0.408786288000813	0.0567688226940805	-0.614951607057208
M5348	6A	6733903	0.00221154395121412	2.64400542473273	0.248520710059172	169	0.371919518252573	0.408720484038037	0.0567688226940805	0.694413435086201
M2636	3A	500977584	0.002283585541425	2.65577958177321	0.263313609467456	169	0.371919518252573	0.408483019987785	0.0567688226940805	0.734168472615302
M2645	3A	502402777	0.002283585541425	2.65577958177321	0.263313609467456	169	0.371919518252573	0.408483019987785	0.0567688226940805	0.734168472615302
M3134	3B	531788602	0.00228642657319342	2.64692629364936	0.393491124260355	169	0.371919518252573	0.40847380433868	0.0567688226940805	-0.750445359384791
M3135	3B	531788946	0.00228642861903993	2.64692593888654	0.106508875739645	169	0.371919518252573	0.40847380433868	0.0567688226940805	0.750445289167514
M237	1A	353626096	0.0023023921891833	2.65824044900465	0.14792899408284	169	0.371919518252573	0.408422302414426	0.0567688226940805	0.68234471691872
M1060	1D	408242093	0.00233419815615429	2.62062189177437	0.20414201183432	169	0.371919518252573	0.408320726410581	0.0567688226940805	-0.537638199922782
M216	1A	343409213	0.00233924452190459	2.65232686860109	0.142011834319527	169	0.371919518252573	0.408304754580323	0.0567688226940805	-0.713836934831727
M227	1A	352137663	0.00233924452190459	2.65232686860109	0.142011834319527	169	0.371919518252573	0.408304754580323	0.0567688226940805	-0.713836934831727
M231	1A	353253818	0.00233924452190459	2.65232686860109	0.142011834319527	169	0.371919518252573	0.408304754580323	0.0567688226940805	-0.713836934831727
M234	1A	353255764	0.00233924452190459	2.65232686860109	0.142011834319527	169	0.371919518252573	0.408304754580323	0.0567688226940805	-0.713836934831727
M236	1A	353625924	0.00233924452190459	2.65232686860109	0.142011834319527	169	0.371919518252573	0.408304754580323	0.0567688226940805	-0.713836934831727
M232	1A	353254463	0.00233924719866403	2.6523265320447	0.357988165680473	169	0.371919518252573	0.408304754580321	0.0567688226940805	0.713836853573902
M5986	6B	422649738	0.00238686889818911	2.62971422182766	0.168639053254438	169	0.371919518252573	0.408155643393245	0.0567688226940805	-0.674145794223202
M5989	6B	430368729	0.00238686889818911	2.62971422182766	0.168639053254438	169	0.371919518252573	0.408155643393245	0.0567688226940805	-0.674145794223202
M5991	6B	434298279	0.00238686889818911	2.62971422182766	0.168639053254438	169	0.371919518252573	0.408155643393245	0.0567688226940805	-0.674145794223202
M5992	6B	438628876	0.00238686889818911	2.62971422182766	0.168639053254438	169	0.371919518252573	0.408155643393245	0.0567688226940805	-0.674145794223202
M5985	6B	422649459	0.00238687216999258	2.6297142745395	0.331360946745562	169	0.371919518252573	0.408155643393242	0.0567688226940805	0.674145700557467
M6106	6B	613297099	0.00241179020450492	2.6370358000317	0.319526627218935	169	0.371919518252573	0.408078829224275	0.0567688226940805	-0.637367248322786
M6108	6B	614132703	0.00241179020450492	2.6370358000317	0.319526627218935	169	0.371919518252573	0.408078829224275	0.0567688226940805	-0.637367248322786
M5665	6A	581746594	0.00257965725141855	2.59812306598357	0.136094674556213	169	0.371919518252573	0.407581706725949	0.0597511283384183	-0.666194136799348
M5768	6B	163914	0.00258073474888373	2.60124975293525	0.150887573964497	169	0.371919518252573	0.407578639658767	0.0597511283384183	-0.68806058501298
M5598	6A	530046844	0.00260692799346379	2.58500603263561	0.14792899408284	169	0.371919518252573	0.407504101696468	0.0597511283384183	-0.660275167225848
M1598	2A	735566255	0.00260986108427111	2.58850661201175	0.103550295857988	169	0.371919518252573	0.407495796077348	0.0597511283384183	-0.675334749152483
M5367	6A	18706064	0.00261391388819438	2.57323687527779	0.103550295857988	169	0.371919518252573	0.407484362766163	0.0597511283384183	-0.737303344784717
M7145	7B	702324271	0.00262126861794031	2.57748115902586	0.269230769230769	169	0.371919518252573	0.407463625176059	0.0597511283384183	-0.597841337131115
M4310	5A	451485452	0.00270576561331602	2.55805339497803	0.106508875739645	169	0.371919518252573	0.407229643186354	0.0613542977553492	-0.733898111820391
M2700	3A	532645429	0.0027948096883706	2.56637871012683	0.405325443786982	169	0.371919518252573	0.406991040322257	0.0630433372934015	-0.391341169645351
M1050	1D	408072855	0.00288854993539243	2.52518763302406	0.195266272189349	169	0.371919518252573	0.406748138682432	0.0637989715100193	-0.556505544595964
M6813	7A	694546253	0.00290576149589908	2.56595885797722	0.20414201183432	169	0.371919518252573	0.406704436110134	0.0637989715100193	0.666864228512061
M4602	5B	26848374	0.00291222373863443	2.54128457145859	0.112426035502959	169	0.371919518252573	0.406688089852332	0.0637989715100193	0.734059074617404
M4604	5B	26849150	0.00291222373863443	2.54128457145859	0.112426035502959	169	0.371919518252573	0.406688089852332	0.0637989715100193	0.734059074617404
M1065	1D	408244144	0.00295334072041413	2.51942189524855	0.183431952662722	169	0.371919518252573	0.406584950516095	0.0637989715100193	-0.62086528041484
M1067	1D	408244717	0.00295334072041413	2.51942189524855	0.183431952662722	169	0.371919518252573	0.406584950516095	0.0637989715100193	-0.62086528041484
M1072	1D	408407933	0.00295334072041413	2.51942189524855	0.183431952662722	169	0.371919518252573	0.406584950516095	0.0637989715100193	-0.62086528041484
M356	1A	492808225	0.00295609545144232	2.51733737451707	0.334319526627219	169	0.371919518252573	0.406578104002171	0.0637989715100193	0.845118127099241
M2479	3A	13901501	0.00296263521636156	2.52885005579351	0.322485207100592	169	0.371919518252573	0.406561843638554	0.0637989715100193	0.758160126418275
M5687	6A	596586257	0.00298758939599039	2.53343075969807	0.272189349112426	169	0.371919518252573	0.406500177385705	0.0637989715100193	0.44181100435695
M1056	1D	408076086	0.00299773555421021	2.5083351680648	0.20414201183432	169	0.371919518252573	0.406475232003736	0.0637989715100193	-0.526417401620897
M5359	6A	13076445	0.00300507739276009	2.53390517538767	0.0502958579881657	169	0.371919518252573	0.406457262332425	0.0637989715100193	0.809382141977537
M1649	2A	762289074	0.0030310804432635	2.51365585661514	0.236686390532544	169	0.371919518252573	0.406393932648333	0.0640371190232889	0.36557086903532
M2478	3A	13901438	0.00307203567916963	2.5105568549705	0.319526627218935	169	0.371919518252573	0.406295294517192	0.0645873132353576	-0.78253110401068
M2723	3A	557956266	0.00314732792447133	2.50682804138015	0.396449704142012	169	0.371919518252573	0.406117457299794	0.0654229138928531	-0.743002242867753
M2724	3A	557959617	0.00314733121779965	2.50682776407157	0.103550295857988	169	0.371919518252573	0.406117457299795	0.0654229138928531	0.743002154706746
M848	1B	572532762	0.00315709743791418	2.49385010934252	0.142011834319527	169	0.371919518252573	0.406094683288698	0.0654229138928531	-0.569185027535532
M4249	5A	175833611	0.0031904100008368	2.49762135820901	0.133136094674556	169	0.371919518252573	0.406017661474541	0.0657984081601152	0.696494205674449
M4597	5B	20832543	0.00321366382437099	2.47953125844898	0.446745562130178	169	0.371919518252573	0.405964360050212	0.0659638768879184	-0.935810196384395
M6422	7A	76499819	0.00327025830424002	2.50225240646405	0.115384615384615	169	0.371919518252573	0.405836276331277	0.0664116186401681	-0.680828344107354
M6075	6B	574029230	0.00327346009178365	2.4944174243263	0.210059171597633	169	0.371919518252573	0.405829106760874	0.0664116186401681	-0.445662569855283
M4605	5B	26950989	0.00329270633192268	2.46502400758745	0.0562130177514793	169	0.371919518252573	0.405786122818809	0.0664116186401681	0.929016851911037
M2632	3A	497655001	0.00329681320887466	2.49572465534813	0.281065088757396	169	0.371919518252573	0.405776965144632	0.0664116186401681	-0.697113665708642
M2493	3A	26017846	0.00332345801315739	2.48376973276442	0.156804733727811	169	0.371919518252573	0.405717971312598	0.0665648959238718	0.644667317401641
M5024	5B	600502473	0.00333516102874167	2.46202143861289	0.363905325443787	169	0.371919518252573	0.405692177806975	0.0665648959238718	-0.618485629105571
M2973	3B	52731108	0.00339083501095991	2.47459541244142	0.124260355029586	169	0.371919518252573	0.405570838318511	0.0673656258370063	-0.672673442751375
M5892	6B	168465018	0.00348533021799586	2.46048710596678	0.142011834319527	169	0.371919518252573	0.405369537882231	0.0685646452877015	0.675251875695242
M5378	6A	24773816	0.00349601547480416	2.46078115219838	0.218934911242604	169	0.371919518252573	0.405347142440909	0.0685646452877015	0.502332873148553
M927	1B	670174238	0.00350066924166505	2.44434709138132	0.124260355029586	169	0.371919518252573	0.405337372504884	0.0685646452877015	-0.514787681329494
M7120	7B	650135735	0.00354919963152429	2.43758782606478	0.171597633136095	169	0.371919518252573	0.405236612187545	0.0685646452877015	-0.611407838077358
M5294	5D	543057777	0.00355637517010987	2.43864417673346	0.0828402366863905	169	0.371919518252573	0.40522184411809	0.0685646452877015	0.515792455700272
M2633	3A	498774691	0.00356200535435993	2.46265142091191	0.27810650887574	169	0.371919518252573	0.405210264292742	0.0685646452877015	0.715071353936544
M2634	3A	498774775	0.00356200535435993	2.46265142091191	0.27810650887574	169	0.371919518252573	0.405210264292742	0.0685646452877015	0.715071353936544
M3791	4A	628329113	0.00362042733091242	2.44309179000464	0.0680473372781065	169	0.371919518252573	0.405091246874876	0.0692517767961662	-0.806895420330981
M838	1B	570841877	0.00362968213639569	2.43707309405867	0.0946745562130177	169	0.371919518252573	0.405072576465434	0.0692517767961662	-0.720916840333013
M3366	3D	132161971	0.0036750553822881	2.42267707100774	0.248520710059172	169	0.371919518252573	0.404981725051369	0.0696884204533334	-0.449586863144436
M4771	5B	316370448	0.0036930967873505	2.43476479125578	0.207100591715976	169	0.371919518252573	0.404945943116531	0.0696884204533334	0.619720303426835
M5867	6B	146145131	0.00371150871389128	2.44890491526631	0.337278106508876	169	0.371919518252573	0.404909595458521	0.0696884204533334	0.590671674895368
M2518	3A	59519120	0.00373302090629724	2.43580040275629	0.195266272189349	169	0.371919518252573	0.404867349879069	0.0696884204533334	-0.601787091132261
M2519	3A	59521656	0.00373302090629724	2.43580040275629	0.195266272189349	169	0.371919518252573	0.404867349879069	0.0696884204533334	-0.601787091132261
M6051	6B	556486909	0.00376714758477698	2.42006173122076	0.0739644970414201	169	0.371919518252573	0.404800860335584	0.0699696566475785	0.79352326175192
M6361	7A	1719968	0.00378039705738475	2.42745181268352	0.127218934911243	169	0.371919518252573	0.404775213193911	0.0699696566475785	0.666241452005911
M1820	2B	135003858	0.00384239027932698	2.41263447653727	0.0946745562130177	169	0.371919518252573	0.404656421357921	0.0708144353181497	0.73701785074239
M5599	6A	532162646	0.00393918021841646	2.40633901822694	0.363905325443787	169	0.371919518252573	0.404474843106809	0.0708519479796063	0.614006787583335
M1048	1D	407875390	0.00395266484502229	2.39142404351592	0.180473372781065	169	0.371919518252573	0.404449896544599	0.0708519479796063	-0.6136748262971
M1057	1D	408076260	0.00395266484502229	2.39142404351592	0.180473372781065	169	0.371919518252573	0.404449896544599	0.0708519479796063	-0.6136748262971
M1061	1D	408242093	0.00395266484502229	2.39142404351592	0.180473372781065	169	0.371919518252573	0.404449896544599	0.0708519479796063	-0.6136748262971
M1070	1D	408246011	0.00395266484502229	2.39142404351592	0.180473372781065	169	0.371919518252573	0.404449896544599	0.0708519479796063	-0.6136748262971
M1071	1D	408404758	0.00395266484502229	2.39142404351592	0.180473372781065	169	0.371919518252573	0.404449896544599	0.0708519479796063	-0.6136748262971
M951	1B	688767124	0.00395894052437422	2.4155156963244	0.319526627218935	169	0.371919518252573	0.404438332328398	0.0708519479796063	0.338617510557803
M3131	3B	507299832	0.00400745685047864	2.40308005151661	0.396449704142012	169	0.371919518252573	0.404349489455653	0.0714250848535925	0.68270898754907
M258	1A	370107407	0.00407305958993922	2.3881388890156	0.156804733727811	169	0.371919518252573	0.404231085774684	0.0722968077214211	-0.431498514456955
M55	1A	35935347	0.0041331713911108	2.38562689858606	0.236686390532544	169	0.371919518252573	0.404124327945502	0.0730643481424525	0.626451766654796
M1696	2A	779820119	0.00419742583671598	2.37778967348997	0.130177514792899	169	0.371919518252573	0.404011955018839	0.0738985825155159	0.611277408890317
M3352	3D	30298897	0.00431265309937667	2.37046836375633	0.378698224852071	169	0.371919518252573	0.403814777664945	0.0752299961181359	-0.67748791589473
M2814	3A	649714193	0.00431655602105852	2.37724970748473	0.49112426035503	169	0.371919518252573	0.403808198671466	0.0752299961181359	0.327739618519637
M5026	5B	601326940	0.0043251602478448	2.35616377271508	0.14792899408284	169	0.371919518252573	0.403793703407665	0.0752299961181359	-0.651581072575588
M2259	2B	715927456	0.00451081776807451	2.35247837943695	0.118343195266272	169	0.371919518252573	0.40348804384582	0.0781454070141229	-0.470298632897602
M5670	6A	581891749	0.00454838500931905	2.34813167335402	0.124260355029586	169	0.371919518252573	0.403427764587421	0.0784822927305212	-0.641805275990336
M901	1B	640849501	0.00465248325942116	2.31035159783007	0.115384615384615	169	0.371919518252573	0.403263400075873	0.0799599404625121	-0.641380507651064
M238	1A	353628518	0.00470838630671654	2.33600051845176	0.325443786982249	169	0.371919518252573	0.40317670147262	0.0803200136093316	0.578170053595095
M1530	2A	705783808	0.0047105249265228	2.31562987254144	0.189349112426035	169	0.371919518252573	0.403173401933501	0.0803200136093316	-0.608657059086147
M1064	1D	408243869	0.00481257213206025	2.30819093019449	0.189349112426035	169	0.371919518252573	0.403017887741009	0.0817382349174625	-0.54996177035148
M778	1B	532173142	0.00490361052545545	2.30210257249109	0.0621301775147929	169	0.371919518252573	0.402881983321593	0.0829591296318263	0.858001102541015
M2506	3A	44634365	0.00499874632678101	2.31356112599053	0.29585798816568	169	0.371919518252573	0.402742711856057	0.0833569712378438	0.323546030024661
M2755	3A	571407671	0.00499874632678101	2.31356080894721	0.14792899408284	169	0.371919518252573	0.402742711856057	0.0833569712378438	0.647092060049323
M2674	3A	517663694	0.00502944660790489	2.31100214566873	0.263313609467456	169	0.371919518252573	0.402698348715981	0.0833569712378438	-0.549778620867052
M3099	3B	462099522	0.00506358494740412	2.29872245860697	0.49112426035503	169	0.371919518252573	0.402649349925686	0.0833569712378438	0.313424252800869
M6594	7A	409875296	0.00507143945337855	2.29452199933324	0.127218934911243	169	0.371919518252573	0.402638120595105	0.0833569712378438	-1.07728808146905
M7245	7D	265699624	0.00507143945337855	2.29452199933324	0.127218934911243	169	0.371919518252573	0.402638120595105	0.0833569712378438	-1.07728808146905
M7255	7D	392263810	0.00507143945337855	2.29452199933324	0.127218934911243	169	0.371919518252573	0.402638120595105	0.0833569712378438	-1.07728808146905
M1545	2A	709833099	0.00509085732821553	2.29013143468684	0.156804733727811	169	0.371919518252573	0.402610435170721	0.0833569712378438	-0.451370397809271
M2520	3A	59521797	0.0051003457349408	2.30223653178069	0.20414201183432	169	0.371919518252573	0.402596969925664	0.0833569712378438	0.534681119226107
M4532	5A	657181133	0.00514477308961207	2.27157945769618	0.230769230769231	169	0.371919518252573	0.402534165807262	0.0837669633500371	0.625430856411583
M2822	3A	653242938	0.00523471688818342	2.29860037520329	0.233727810650888	169	0.371919518252573	0.402408732909022	0.0849122054034546	0.638098887385695
M1230	2A	61286700	0.0052932981800777	2.2772184189133	0.0798816568047337	169	0.371919518252573	0.402328215293929	0.0855420687235691	-0.825181713880944
M6875	7A	731268422	0.00536484239552631	2.26077317453542	0.476331360946746	169	0.371919518252573	0.40223113572851	0.0857203720672607	0.52843438997045
M5935	6B	237698273	0.00540018598638964	2.27904649389611	0.307692307692308	169	0.371919518252573	0.402183640378262	0.0857203720672607	-0.538558686712584
M5489	6A	147475024	0.00540329290564816	2.27769831888444	0.136094674556213	169	0.371919518252573	0.40217950175742	0.0857203720672607	0.626315583757009
M5904	6B	207928048	0.00540329290564816	2.27769831888444	0.136094674556213	169	0.371919518252573	0.40217950175742	0.0857203720672607	0.626315583757009
M5905	6B	211214986	0.00540329290564816	2.27769831888444	0.136094674556213	169	0.371919518252573	0.40217950175742	0.0857203720672607	0.626315583757009
M6421	7A	76499517	0.00543255319791603	2.27918884602714	0.115384615384615	169	0.371919518252573	0.402140442961587	0.0858700288327531	-0.637157890233311
M4248	5A	158247085	0.00546868092221248	2.25936647126237	0.458579881656805	169	0.371919518252573	0.402092548751774	0.0861267529967355	0.960168799494724
M5922	6B	231348477	0.00553986623343372	2.25166310953662	0.133136094674556	169	0.371919518252573	0.401999126929648	0.0867561152010628	0.564025416612012
M6	1A	3387764	0.00554870559009337	2.23843723361761	0.0621301775147929	169	0.371919518252573	0.401987612199578	0.0867561152010628	0.85272813230327
M1558	2A	712721253	0.00563617168845879	2.26463867206817	0.0769230769230769	169	0.371919518252573	0.40187467291237	0.0875021076538548	0.738551215516393
M6148	6B	680544142	0.00563682475996894	2.23907686734588	0.485207100591716	169	0.371919518252573	0.4018738375604	0.0875021076538548	0.463590788558999
M5997	6B	462133482	0.0057618815225047	2.25879819884785	0.36094674556213	169	0.371919518252573	0.401715465723762	0.0891239602641709	-0.625232015204332
M2971	3B	47682026	0.00579547871538581	2.22969386266255	0.121301775147929	169	0.371919518252573	0.401673533944989	0.0893246203428325	-0.679832352252991
M5391	6A	32662354	0.0058297813444877	2.22312262911222	0.153846153846154	169	0.371919518252573	0.401630975778383	0.0893410114614875	0.55738311172356
M3173	3B	585833152	0.00584812489201038	2.24889262939026	0.322485207100592	169	0.371919518252573	0.401608314116286	0.0893410114614875	-0.749720563634177
M6215	6D	57114045	0.00589967862702964	2.21017688883338	0.192307692307692	169	0.371919518252573	0.40154503183619	0.0893410114614875	-0.619940788268512
M5445	6A	71699017	0.00589968350911693	2.21017664308222	0.307692307692308	169	0.371919518252573	0.40154503183619	0.0893410114614875	0.619940727452882
M5853	6B	129272764	0.00589968350911693	2.21017664308222	0.307692307692308	169	0.371919518252573	0.40154503183619	0.0893410114614875	0.619940727452882
M3306	3B	732427434	0.00607895339131465	2.22062906063564	0.0532544378698225	169	0.371919518252573	0.401329331888624	0.0915953242137576	-0.590649498420657
M1354	2A	332028289	0.00609084584935631	2.22482317981947	0.133136094674556	169	0.371919518252573	0.401315260453791	0.0915953242137576	0.456469631231466
M5761	6A	615457845	0.00613615248499126	2.21067002890648	0.0591715976331361	169	0.371919518252573	0.401261891988857	0.0919573578287099	0.840280291817425
M777	1B	532167727	0.00628215252473184	2.19449984316552	0.0710059171597633	169	0.371919518252573	0.401092634700126	0.093820698567633	-0.696314072360252
M7144	7B	701872166	0.00635540149796614	2.18164242210336	0.269230769230769	169	0.371919518252573	0.40100925569326	0.0945884669680116	-0.522825118776595
M4383	5A	511876919	0.00649909973873703	2.18855958797031	0.0828402366863905	169	0.371919518252573	0.400848500734106	0.0963958937276373	-0.728332272722561
M1819	2B	134090528	0.00662573795419257	2.17532397470629	0.0976331360946746	169	0.371919518252573	0.400709822995038	0.0979388091454199	-0.656454099620262
M5715	6A	606767942	0.00669399527831193	2.18646715897581	0.224852071005917	169	0.371919518252573	0.400636241595736	0.0986112025522755	-0.888395090930423
M4382	5A	511876900	0.0067474133800931	2.16991999357269	0.121301775147929	169	0.371919518252573	0.400579194330036	0.0989905233734275	0.458770092277518
M7178	7D	5448750	0.00676545715043513	2.16652188552082	0.180473372781065	169	0.371919518252573	0.400560016849747	0.0989905233734275	0.538419105511863
M3487	4A	29077903	0.00681383499095445	2.17080602517194	0.0739644970414202	169	0.371919518252573	0.400508847447125	0.0993626914000799	-0.666485988423531
M45	1A	27362753	0.00689213281864587	2.17161070808246	0.195266272189349	169	0.371919518252573	0.400426900877937	0.100167205495152	0.562857852686628
M603	1B	50184440	0.00695115672962139	2.15635142936374	0.100591715976331	169	0.371919518252573	0.400365734216895	0.10059250334206	0.685943406541824
M259	1A	370107590	0.00696784830353685	2.14657275259339	0.100591715976331	169	0.371919518252573	0.400348523027137	0.10059250334206	-0.513040160513363
M1827	2B	144654636	0.00700659241697483	2.13484294517377	0.310650887573965	169	0.371919518252573	0.400308767456793	0.100646443543947	-0.535184948063929
M751	1B	488215561	0.00701806186799169	2.16313098326474	0.127218934911243	169	0.371919518252573	0.400297059257955	0.100646443543947	0.536753341238004
M5059	5B	663135264	0.0072152883804956	2.13939495710388	0.156804733727811	169	0.371919518252573	0.400098439460085	0.103133379458503	0.795654988088582
M5315	5D	550440858	0.00725705638753334	2.13296289442532	0.458579881656805	169	0.371919518252573	0.400057100844671	0.103389181626339	0.349894317798096
M3346	3D	6753567	0.00729013770385429	2.13396282031948	0.322485207100592	169	0.371919518252573	0.400024529284314	0.103519955394731	0.680368892193357
M4910	5B	505482257	0.00733473641315331	2.13602952323706	0.402366863905325	169	0.371919518252573	0.399980862653214	0.103632083628092	-0.798213002904959
M3994	4B	595284102	0.00734589001935445	2.13660330161388	0.218934911242604	169	0.371919518252573	0.399969967105675	0.103632083628092	-0.491401182128136
M1000	1D	49422576	0.00749221736158008	2.13384954872944	0.28698224852071	169	0.371919518252573	0.399828829342215	0.10523386784675	-0.59387558937113
M5848	6B	126136112	0.00750802705256196	2.14481501032709	0.215976331360947	169	0.371919518252573	0.399813760521676	0.10523386784675	-0.564896173057292
M4554	5A	681488009	0.00755837649082894	2.14287522687415	0.349112426035503	169	0.371919518252573	0.399765958897839	0.105463910563262	0.580260048176115
M6093	6B	599068644	0.00759696462874751	2.12878395898335	0.390532544378698	169	0.371919518252573	0.399729545845581	0.105463910563262	0.489381867593139
M7254	7D	389458832	0.00759749251806459	2.12549024296356	0.142011834319527	169	0.371919518252573	0.399729046870065	0.105463910563262	0.599801170919733
M5850	6B	126217874	0.00766908523465248	2.13540364743505	0.292899408284024	169	0.371919518252573	0.399661984618392	0.105923717759944	0.562913838516728
M6112	6B	622731994	0.00767953068035613	2.13164960907273	0.328402366863905	169	0.371919518252573	0.399652269851262	0.105923717759944	0.537294782760469
M5034	5B	618282923	0.00774081272346794	2.10291113251434	0.331360946745562	169	0.371919518252573	0.399595446905267	0.106093227548543	-0.762756624296721
M5035	5B	620018364	0.00774081272346794	2.10291113251434	0.331360946745562	169	0.371919518252573	0.399595446905267	0.106093227548543	-0.762756624296721
M5332	6A	288949	0.00779741968109035	2.10426667269507	0.091715976331361	169	0.371919518252573	0.399543368313129	0.106319839025384	-0.549194739886133
M1562	2A	714339006	0.00780644396445908	2.11029754640517	0.0562130177514793	169	0.371919518252573	0.399535119696829	0.106319839025384	-0.85146009713087
M3108	3B	479900450	0.00795056245010353	2.10417833297805	0.402366863905325	169	0.371919518252573	0.399404468176064	0.10794321621128	0.607405278765867
M1009	1D	110661782	0.0079797801495962	2.08627994841084	0.195266272189349	169	0.371919518252573	0.399378295424281	0.108001336962191	0.541567553816876
M2403	2D	481601603	0.00811694718324395	2.09709650370003	0.0739644970414202	169	0.371919518252573	0.399256621231698	0.109515570874235	-0.690420030129445
M5723	6A	608967953	0.0081641839378978	2.08853660059864	0.449704142011834	169	0.371919518252573	0.399215244259113	0.109810809425576	-0.801653973393059
M916	1B	661896710	0.00823218920605056	2.07489716275952	0.263313609467456	169	0.371919518252573	0.39915609327086	0.110382697991966	0.471445869728441
M5338	6A	1498104	0.00840923421743366	2.07156311854021	0.0680473372781065	169	0.371919518252573	0.399004399357299	0.111787499119794	0.776990499178469
M5339	6A	1500134	0.00840923421743366	2.07156311854021	0.0680473372781065	169	0.371919518252573	0.399004399357299	0.111787499119794	0.776990499178469
M2693	3A	529774013	0.00842618678871628	2.08586171271998	0.0828402366863905	169	0.371919518252573	0.39899004877704	0.111787499119794	-0.512605580993643
M5846	6B	126135872	0.00854343632761415	2.08862978911993	0.28698224852071	169	0.371919518252573	0.39889159512446	0.111787499119794	-0.576832589182981
M5851	6B	126219448	0.00854343632761415	2.08862978911993	0.28698224852071	169	0.371919518252573	0.39889159512446	0.111787499119794	-0.576832589182981
M5845	6B	126135583	0.00854344544184989	2.08862975902231	0.42603550295858	169	0.371919518252573	0.398891595124461	0.111787499119794	0.288416253627561
M5849	6B	126137052	0.00854344544184989	2.08862975902231	0.21301775147929	169	0.371919518252573	0.398891595124461	0.111787499119794	0.576832507255123
M6214	6D	55925493	0.00854344544184989	2.08862975902231	0.21301775147929	169	0.371919518252573	0.398891595124461	0.111787499119794	0.576832507255123
M5354	6A	11164432	0.00860490545018957	2.04534215749989	0.201183431952663	169	0.371919518252573	0.398840548615559	0.112252546701118	0.594330932168074
M4916	5B	506511245	0.00866986535156305	2.06232909823159	0.423076923076923	169	0.371919518252573	0.39878699100376	0.112760320833692	-0.619876983756569
M391	1A	512879137	0.00887939911854096	2.03796820182269	0.292899408284024	169	0.371919518252573	0.398617071952109	0.115139753240721	0.395916577975576
M5812	6B	32330635	0.00894026644036967	2.05569790638162	0.334319526627219	169	0.371919518252573	0.398568501999761	0.115435717030432	0.796778996310621
M6872	7A	726483490	0.00897991610144996	2.04281799905577	0.319526627218935	169	0.371919518252573	0.398537024246302	0.115435717030432	0.520133790451936
M30	1A	12506505	0.00899527059200336	2.03590103506946	0.284023668639053	169	0.371919518252573	0.39852487822376	0.115435717030432	0.579997390190307
M1241	2A	71589591	0.00904764121889825	2.03764120344502	0.0887573964497042	169	0.371919518252573	0.398483590469871	0.115435717030432	-0.560055004826026
M618	1B	63054133	0.00905596722930755	2.041128892892	0.189349112426035	169	0.371919518252573	0.398477071830194	0.115435717030432	0.570660992790295
M6249	6D	178681816	0.00909789732747894	2.04224548553454	0.387573964497041	169	0.371919518252573	0.398444232353027	0.115435717030432	-0.3157077283575
M6104	6B	609380727	0.00911912667355789	2.04516293095076	0.118343195266272	169	0.371919518252573	0.398427671083074	0.115435717030432	0.387547313108722
M5375	6A	24074294	0.00914020767400133	2.03355891215128	0.20414201183432	169	0.371919518252573	0.398411263913286	0.115435717030432	0.592034907628694
M5509	6A	224619004	0.0091825805512889	2.05114755624913	0.144970414201183	169	0.371919518252573	0.398378385612103	0.115435717030432	-0.428272301564071
M5284	5D	520721324	0.00923718533038459	2.01947698083692	0.186390532544379	169	0.371919518252573	0.398336277206671	0.115435717030432	-0.499935125822532
M1643	2A	760566399	0.00931822883545837	2.04327804206674	0.251479289940828	169	0.371919518252573	0.398274239165696	0.115435717030432	-0.574690148487988
M1644	2A	760567102	0.00931822883545837	2.04327804206674	0.251479289940828	169	0.371919518252573	0.398274239165696	0.115435717030432	-0.574690148487988
M1645	2A	760568622	0.00931822883545837	2.04327804206674	0.251479289940828	169	0.371919518252573	0.398274239165696	0.115435717030432	-0.574690148487988
M1689	2A	778919399	0.00931822883545837	2.04327804206674	0.251479289940828	169	0.371919518252573	0.398274239165696	0.115435717030432	-0.574690148487988
M2452	2D	631792142	0.00931822883545837	2.04327804206674	0.251479289940828	169	0.371919518252573	0.398274239165696	0.115435717030432	-0.574690148487988
M2644	3A	502402704	0.00932867720172042	2.04861009669514	0.103550295857988	169	0.371919518252573	0.398266298368277	0.115435717030432	0.582188212018536
M6871	7A	726483403	0.00958224454301262	2.01478933399827	0.183431952662722	169	0.371919518252573	0.398075949592837	0.117807087318767	0.498819044914129
M5683	6A	595627654	0.0096056309512293	2.00427476170316	0.0710059171597633	169	0.371919518252573	0.398058653846843	0.117807087318767	-0.735076482867916
M5297	5D	544697870	0.00966535224550624	2.0235568243818	0.236686390532544	169	0.371919518252573	0.398014695929703	0.117807087318767	0.542402402568843
M6753	7A	634959711	0.00968131989803499	2.03000017535345	0.0769230769230769	169	0.371919518252573	0.398002988900417	0.117807087318767	0.681556197080186
M429	1A	530236430	0.00969902735212099	2.00718335776948	0.455621301775148	169	0.371919518252573	0.397990034120086	0.117807087318767	0.300804688170675
M6109	6B	614308559	0.00970202813640205	2.02617724245182	0.0769230769230769	169	0.371919518252573	0.397987838433487	0.117807087318767	0.702177492769382
M693	1B	391573680	0.00971072042779957	1.99747802687022	0.136094674556213	169	0.371919518252573	0.397981488521349	0.117807087318767	0.618766748071511
M1141	1D	470730412	0.00984476563210632	1.99855971693796	0.322485207100592	169	0.371919518252573	0.397884309771582	0.119099664672214	0.625069808785213
M5046	5B	638671923	0.00993507362145658	2.00041836103985	0.0650887573964497	169	0.371919518252573	0.397819599588088	0.119857392352447	0.771422773339919
M1171	2A	3101515	0.0100953685808284	2.00148639816915	0.091715976331361	169	0.371919518252573	0.397706222239293	0.120908819412189	-0.595082047400027
M1124	1D	433367030	0.010101143275711	1.9941211547462	0.27810650887574	169	0.371919518252573	0.397702174156425	0.120908819412189	-0.434309241230501
M5841	6B	123844719	0.0101059784408248	1.98989935240607	0.224852071005917	169	0.371919518252573	0.39769879648676	0.120908819412189	-0.296801558213583
M1541	2A	709704898	0.0104283917684795	1.98171720464076	0.21301775147929	169	0.371919518252573	0.397476558295491	0.123731306175341	-0.561128304271136
M2249	2B	710281668	0.0104284013012475	1.98171698308991	0.28698224852071	169	0.371919518252573	0.397476558295491	0.123731306175341	0.561128233417371
M5994	6B	439351481	0.0104645871132052	2.00374887205496	0.144970414201183	169	0.371919518252573	0.397452043595011	0.123731306175341	-0.553571399487367
M835	1B	570840851	0.0105478724065517	1.97338333973258	0.0976331360946746	169	0.371919518252573	0.397396017803275	0.123731306175341	0.596594176089582
M839	1B	571061507	0.0105478724065517	1.97338333973258	0.0976331360946746	169	0.371919518252573	0.397396017803275	0.123731306175341	0.596594176089582
M841	1B	571438541	0.0105478724065517	1.97338333973258	0.0976331360946746	169	0.371919518252573	0.397396017803275	0.123731306175341	0.596594176089582
M5124	5D	52057101	0.0105654118045962	1.97737246373192	0.115384615384615	169	0.371919518252573	0.397384242704222	0.123731306175341	-0.463862772420825
M204	1A	320223727	0.0105742212212968	1.9934477976714	0.36094674556213	169	0.371919518252573	0.397378352215695	0.123731306175341	-0.58386225913231
M2514	3A	53185304	0.0105990105266801	1.97941124103684	0.313609467455621	169	0.371919518252573	0.397361827166604	0.123731306175341	0.535517818421184
M1066	1D	408244301	0.0106619586321642	1.96052502889177	0.174556213017751	169	0.371919518252573	0.397319960698797	0.12413156676318	-0.543588878285377
M3050	3B	237107073	0.0106926003931146	1.96261050993982	0.307692307692308	169	0.371919518252573	0.397299691526455	0.124154563813886	0.54091506337306
M807	1B	553017501	0.0107574166882384	1.95884502336672	0.233727810650888	169	0.371919518252573	0.39725698453415	0.124573186301499	-0.393363515205351
M6440	7A	85612768	0.0108700117128382	1.98849916473036	0.428994082840237	169	0.371919518252573	0.397183441475444	0.125541388608805	-0.703938593457693
M1580	2A	722136373	0.0110415467629688	1.97114056433451	0.0769230769230769	169	0.371919518252573	0.397072900197061	0.126588917462133	-0.522543868631075
M3096	3B	457013931	0.0111940844836813	1.94878045831011	0.29585798816568	169	0.371919518252573	0.39697609337686	0.126588917462133	-0.611794920531199
M3098	3B	457976129	0.0111940844836813	1.94878045831011	0.29585798816568	169	0.371919518252573	0.39697609337686	0.126588917462133	-0.611794920531199
M3387	3D	355888521	0.0111940844836813	1.94878045831011	0.29585798816568	169	0.371919518252573	0.39697609337686	0.126588917462133	-0.611794920531199
M3379	3D	298588512	0.0111945406114055	1.93786855100329	0.201183431952663	169	0.371919518252573	0.396975819283724	0.126588917462133	0.579058551988926
M3382	3D	340709819	0.0111945406114055	1.93786855100329	0.201183431952663	169	0.371919518252573	0.396975819283724	0.126588917462133	0.579058551988926
M3385	3D	347575749	0.0111945406114055	1.93786855100329	0.201183431952663	169	0.371919518252573	0.396975819283724	0.126588917462133	0.579058551988926
M3386	3D	351129692	0.0111945406114055	1.93786894251274	0.402366863905325	169	0.371919518252573	0.396975819283724	0.126588917462133	0.289529275994463
M5473	6A	98043495	0.0112889488402246	1.96385812378752	0.411242603550296	169	0.371919518252573	0.396916576819741	0.12709765569207	-0.632113925767541
M4547	5A	677135858	0.0112982215288494	1.96193655670415	0.328402366863905	169	0.371919518252573	0.396910782569823	0.12709765569207	-0.547702039712426
M6888	7B	5923044	0.0113905408474787	1.94040221133762	0.322485207100592	169	0.371919518252573	0.396853420250087	0.127688008718575	0.500495145421326
M470	1A	547215761	0.0114240353352106	1.94600490122349	0.0828402366863905	169	0.371919518252573	0.39683271812852	0.127688008718575	0.682562564406863
M4397	5A	535137841	0.0114675301466177	1.943249544169	0.0710059171597633	169	0.371919518252573	0.396805949301693	0.127688008718575	0.637679247053129
M2574	3A	401710412	0.0114729150666162	1.94435376934735	0.195266272189349	169	0.371919518252573	0.396802613536881	0.127688008718575	-0.416153188534821
M4309	5A	451479302	0.0115051501770145	1.92938614855714	0.124260355029586	169	0.371919518252573	0.396782861433626	0.127688008718575	0.537612885779566
M5353	6A	11162297	0.0115275944144453	1.91619743227868	0.20414201183432	169	0.371919518252573	0.396769101450876	0.127688008718575	-0.557452517135474
M4371	5A	490310874	0.0116670485232983	1.93800512947093	0.399408284023669	169	0.371919518252573	0.396684408858853	0.128903028455114	0.628363088989296
M4671	5B	83788842	0.0117305862421395	1.92477888615298	0.136094674556213	169	0.371919518252573	0.396646154733845	0.12927523922317	-0.491058686890824
M742	1B	480367908	0.0117842017560795	1.91002296044756	0.133136094674556	169	0.371919518252573	0.396614061788692	0.129296407897509	0.508086597480755
M5010	5B	580103443	0.011792214527711	1.94530067697291	0.414201183431953	169	0.371919518252573	0.396609265766255	0.129296407897509	0.281985608885718
M6017	6B	477789487	0.0119060188649122	1.90884650756406	0.269230769230769	169	0.371919518252573	0.396541657171757	0.130198102841069	0.368199700197064
M328	1A	483033756	0.0119345755779045	1.91238230922115	0.0502958579881657	169	0.371919518252573	0.396524793359449	0.130198102841069	-0.805307819491203
M439	1A	532253086	0.0120003821256678	1.91975136396883	0.0650887573964497	169	0.371919518252573	0.396486117915624	0.130587072829817	0.615042807775737
M6097	6B	601883327	0.0122381395759001	1.90635592872692	0.0591715976331361	169	0.371919518252573	0.396348087509283	0.132413914428849	-0.707533167614741
M6414	7A	67578301	0.0122850623069712	1.92226212764985	0.227810650887574	169	0.371919518252573	0.396321213060107	0.132413914428849	-0.55491191438183
M1640	2A	760565582	0.0123206663408721	1.92086753778216	0.254437869822485	169	0.371919518252573	0.396300888708162	0.132413914428849	0.539880587584022
M1688	2A	778919253	0.0123206663408721	1.92086753778216	0.254437869822485	169	0.371919518252573	0.396300888708162	0.132413914428849	0.539880587584022
M3851	4B	12888678	0.0123211284956883	1.93406430444876	0.272189349112426	169	0.371919518252573	0.39630061246442	0.132413914428849	0.284038094026037
M5773	6B	4875428	0.0125108833354772	1.90001616951752	0.115384615384615	169	0.371919518252573	0.396193229135637	0.133642705589312	0.46581591502391
M51	1A	32893190	0.0125280330692403	1.9189382587029	0.284023668639053	169	0.371919518252573	0.396183597736799	0.133642705589312	-0.291539776604633
M203	1A	320222879	0.0125280393602541	1.91893806638285	0.357988165680473	169	0.371919518252573	0.396183597736799	0.133642705589312	0.583079511907449
M3789	4A	622222283	0.0127361950959073	1.88636701663874	0.100591715976331	169	0.371919518252573	0.396067868415761	0.134924546512182	-0.590477092457576
M4293	5A	417895322	0.0128039563418216	1.87686545234651	0.0502958579881657	169	0.371919518252573	0.396030632660416	0.134924546512182	-0.823792324922351
M4298	5A	438266961	0.0128039563418216	1.87686545234651	0.0502958579881657	169	0.371919518252573	0.396030632660416	0.134924546512182	-0.823792324922351
M4300	5A	438267359	0.0128039563418216	1.87686545234651	0.0502958579881657	169	0.371919518252573	0.396030632660416	0.134924546512182	-0.823792324922351
M4299	5A	438267098	0.0128039687408236	1.87686528870519	0.449704142011834	169	0.371919518252573	0.396030632660415	0.134924546512182	0.823792215093476
M2221	2B	689871569	0.0129567851852077	1.88817080259428	0.310650887573964	169	0.371919518252573	0.395947367550953	0.136203486983336	-0.533365055252339
M5036	5B	620018454	0.0130858523574337	1.87648433186217	0.171597633136095	169	0.371919518252573	0.395877830518551	0.137227182954105	-0.665333316895115
M4313	5A	457521376	0.0131610353232647	1.89232830124674	0.189349112426035	169	0.371919518252573	0.395837682886117	0.137316042911033	-0.507271400532531
M4312	5A	457436381	0.0131610563037925	1.8923278653955	0.310650887573964	169	0.371919518252573	0.395837682886116	0.137316042911033	0.507271283701566
M5906	6B	211215119	0.0131894421267582	1.89545232229701	0.168639053254438	169	0.371919518252573	0.395822559820032	0.137316042911033	-0.416648150288914
M2895	3A	734007261	0.0134231679875132	1.86278738945887	0.133136094674556	169	0.371919518252573	0.39569946814284	0.139026528010002	-0.46109162258665
M1088	1D	419738744	0.013453305648035	1.87778318852696	0.142011834319527	169	0.371919518252573	0.395683745467061	0.139026528010002	-0.529655197336226
M1090	1D	420553939	0.013453305648035	1.87778318852696	0.142011834319527	169	0.371919518252573	0.395683745467061	0.139026528010002	-0.529655197336226
M730	1B	466089787	0.0134821384816904	1.87332124141103	0.372781065088757	169	0.371919518252573	0.395668762638652	0.139026528010002	-0.570692276082816
M4580	5B	10524933	0.0135495167251476	1.86950437860274	0.0710059171597633	169	0.371919518252573	0.39563385361865	0.139170443478235	0.661207594516171
M2138	2B	544763613	0.0135603618443351	1.86868265584472	0.399408284023669	169	0.371919518252573	0.395628237586381	0.139170443478235	-0.876760532139059
M376	1A	504244045	0.0136828945715162	1.86300137792493	0.124260355029586	169	0.371919518252573	0.395565269663227	0.140096019832711	0.561962016399775
M6617	7A	490977149	0.0137905604319351	1.85692527851195	0.36094674556213	169	0.371919518252573	0.395510402684422	0.140865370827148	-0.479306816774802
M3160	3B	572254776	0.0138350134320927	1.87223872055413	0.142011834319527	169	0.371919518252573	0.395487871154697	0.14098692511622	-0.683139548438263
M5303	5D	547273572	0.0141306638427606	1.85371030864122	0.437869822485207	169	0.371919518252573	0.39533999946818	0.142990432483636	0.254713497355471
M5304	5D	547273607	0.0141306638427606	1.85371038455321	0.218934911242604	169	0.371919518252573	0.39533999946818	0.142990432483636	0.509426994710942
M5305	5D	547273811	0.0141306638427606	1.85371030864122	0.437869822485207	169	0.371919518252573	0.39533999946818	0.142990432483636	0.254713497355471
M1443	2A	501845587	0.0141689911084265	1.84484276660507	0.153846153846154	169	0.371919518252573	0.395321044455239	0.143044057087635	-0.522572225709993
M989	1D	31422130	0.0143249161094983	1.84741041662629	0.239644970414201	169	0.371919518252573	0.395244566480851	0.144281887605203	-0.476830685232322
M1068	1D	408244886	0.0144101421125532	1.82747994076644	0.366863905325444	169	0.371919518252573	0.39520312875611	0.144339798096357	0.437105087041054
M4368	5A	488262535	0.0144492036321135	1.85083735492036	0.0621301775147929	169	0.371919518252573	0.395184226074192	0.144339798096357	0.54332335382334
M6065	6B	571734683	0.0144972933834909	1.82554350821392	0.431952662721893	169	0.371919518252573	0.395161004516709	0.144339798096357	-0.266288063143209
M5592	6A	522618206	0.0144973013557874	1.82554350821392	0.284023668639053	169	0.371919518252573	0.395161004516709	0.144339798096357	0.53257608278938
M6072	6B	574024945	0.0144973013557874	1.82554350821392	0.284023668639053	169	0.371919518252573	0.395161004516709	0.144339798096357	0.53257608278938
M6601	7A	433702916	0.0145329077440902	1.8349025257772	0.458579881656805	169	0.371919518252573	0.395143864271739	0.144362439081776	-0.779031660901808
M5074	5B	679352349	0.0146223025447084	1.83525538601621	0.171597633136095	169	0.371919518252573	0.395101038365022	0.144918060231424	-0.397395362609807
M6272	6D	383749515	0.014715585329053	1.81897779598023	0.28698224852071	169	0.371919518252573	0.395056658682734	0.145509589178376	-0.516770018043921
M1089	1D	419739749	0.0147884944173477	1.83610967165244	0.405325443786982	169	0.371919518252573	0.395022175013273	0.145897424422626	0.482356324240428
M903	1B	642678814	0.0149356370693637	1.83174718797314	0.153846153846154	169	0.371919518252573	0.394953083351554	0.146889624561636	-0.52461401254827
M525	1A	571291569	0.0149568978138263	1.81561450965243	0.349112426035503	169	0.371919518252573	0.394943165804252	0.146889624561636	0.53871539883956
M59	1A	45794125	0.0150680897320952	1.84005043290643	0.310650887573964	169	0.371919518252573	0.394891513955668	0.147313536410168	0.534366337358271
M60	1A	45796984	0.0150680897320952	1.84005043290643	0.310650887573964	169	0.371919518252573	0.394891513955668	0.147313536410168	0.534366337358271
M5380	6A	24830093	0.0152009168284879	1.82175943882743	0.195266272189349	169	0.371919518252573	0.394830325252832	0.147772431735232	0.480050184845432
M1093	1D	421882420	0.0152060438894187	1.82399137203231	0.150887573964497	169	0.371919518252573	0.394827956805962	0.147772431735232	-0.472073688436311
M6046	6B	542568973	0.0152173873363919	1.82636451676271	0.322485207100592	169	0.371919518252573	0.394822762340254	0.147772431735232	0.407375789723517
M3036	3B	144070852	0.0152696151656735	1.8195914964025	0.0532544378698225	169	0.371919518252573	0.3947988819896	0.14794788206383	-0.801723594529536
M2701	3A	532645685	0.015310142996389	1.82908972284372	0.396449704142012	169	0.371919518252573	0.394780408644237	0.148009440440537	-0.26221372677139
M2471	3A	10302951	0.015490053506968	1.80393341005555	0.13905325443787	169	0.371919518252573	0.39469901940489	0.148873810289904	0.854747419190293
M7220	7D	110579687	0.015490053506968	1.80393341005555	0.27810650887574	169	0.371919518252573	0.39469901940489	0.148873810289904	0.427373709595146
M215	1A	338842914	0.0155026756963165	1.82998433123043	0.159763313609467	169	0.371919518252573	0.394693343269673	0.148873810289904	0.526315077740094
M4538	5A	666306262	0.0155563905345735	1.79820310037467	0.366863905325444	169	0.371919518252573	0.394669259387232	0.148993857658533	0.564772130126038
M2882	3A	725738891	0.0155891474380715	1.8060593765204	0.0828402366863905	169	0.371919518252573	0.39465459967133	0.148993857658533	-0.44441804499742
M5562	6A	436121480	0.015687185197943	1.79765791181843	0.0857988165680473	169	0.371919518252573	0.394610955148572	0.148993857658533	0.645258322555597
M5632	6A	547480124	0.015687185197943	1.79765791181843	0.0857988165680473	169	0.371919518252573	0.394610955148572	0.148993857658533	0.645258322555597
M5633	6A	547485990	0.015687185197943	1.79765791181843	0.0857988165680473	169	0.371919518252573	0.394610955148572	0.148993857658533	0.645258322555597
M6608	7A	450966340	0.0159524682120697	1.79664777975971	0.0857988165680473	169	0.371919518252573	0.394494265808745	0.150524742337667	0.42014334865042
M484	1A	549704501	0.0159683837277364	1.80424330783119	0.174556213017751	169	0.371919518252573	0.394487314290532	0.150524742337667	0.526090237581075
M486	1A	550613152	0.0159683837277364	1.80424330783119	0.174556213017751	169	0.371919518252573	0.394487314290532	0.150524742337667	0.526090237581075
M2401	2D	473591417	0.0159873889345017	1.80788146129242	0.0680473372781065	169	0.371919518252573	0.39447902827122	0.150524742337667	-0.524665834388173
M4011	4B	637390295	0.016267488944375	1.78397208129869	0.0828402366863905	169	0.371919518252573	0.394358260051646	0.152829706329909	0.428968445227858
M3801	4A	663280175	0.0165516061288183	1.79734984559167	0.180473372781065	169	0.371919518252573	0.39423794148637	0.154205940931724	-0.436932161239689
M1087	1D	419734558	0.0165920038037828	1.78694746874296	0.13905325443787	169	0.371919518252573	0.394220993276694	0.154205940931724	-0.530451546068747
M1094	1D	422056178	0.0165920038037828	1.78694746874296	0.13905325443787	169	0.371919518252573	0.394220993276694	0.154205940931724	-0.530451546068747
M1096	1D	422683950	0.0165920038037828	1.78694746874296	0.13905325443787	169	0.371919518252573	0.394220993276694	0.154205940931724	-0.530451546068747
M407	1A	516565071	0.0165920038037828	1.78694746874296	0.13905325443787	169	0.371919518252573	0.394220993276694	0.154205940931724	-0.530451546068747
M6157	6B	692783245	0.0166730992874917	1.77920901048628	0.0798816568047337	169	0.371919518252573	0.39418714478546	0.154627822300057	-0.648876291108721
M1211	2A	41236562	0.0169095110531901	1.78461545097415	0.313609467455621	169	0.371919518252573	0.394089397607342	0.156485240109757	-0.455060967455125
M4465	5A	585068625	0.0170004119754873	1.76778996903003	0.124260355029586	169	0.371919518252573	0.394052204029731	0.156991011227794	0.556885104015985
M1201	2A	33270211	0.0171418244748612	1.77333644543448	0.375739644970414	169	0.371919518252573	0.393994730617479	0.157960088937497	-0.384654372554273
M4044	4B	657186270	0.0173605191339391	1.75118859845893	0.201183431952663	169	0.371919518252573	0.393906823904032	0.15938895676759	-0.292099821653376
M5312	5D	550438854	0.0173704889388831	1.75271103443518	0.130177514792899	169	0.371919518252573	0.393902843963781	0.15938895676759	-0.537384112795946
M6024	6B	485538568	0.017618431453358	1.74261040441454	0.156804733727811	169	0.371919518252573	0.393804626644646	0.16098205436268	-0.528562544323178
M6025	6B	485543057	0.0176184469563404	1.74261025916358	0.343195266272189	169	0.371919518252573	0.393804626644646	0.16098205436268	0.528562472268433
M5243	5D	426003773	0.0177962479418246	1.75583893173548	0.21301775147929	169	0.371919518252573	0.393735071505979	0.1622643154443	0.501997667874107
M7132	7B	687595782	0.017938430037728	1.75168943617586	0.162721893491124	169	0.371919518252573	0.393679975373189	0.16321710187689	0.501950466363157
M3097	3B	457021564	0.0180171445158936	1.74610146077636	0.301775147928994	169	0.371919518252573	0.393649670396327	0.163589628717684	0.539674905282055
M6865	7A	724086225	0.0181062121049352	1.7512271522653	0.150887573964497	169	0.371919518252573	0.393615532977391	0.164054402984256	-0.387433370082221
M990	1D	31423138	0.0181881647004016	1.74832547644307	0.236686390532544	169	0.371919518252573	0.393584294381139	0.16445290462931	-0.473267219698698
M235	1A	353256349	0.0183228057161389	1.75649042889684	0.150887573964497	169	0.371919518252573	0.393533286757014	0.165325149076245	0.493615893846211
M6245	6D	157321509	0.0184034027468999	1.75829361385987	0.272189349112426	169	0.371919518252573	0.393502918844264	0.165707146147242	0.265488453285426
M2568	3A	363458708	0.0185522593159213	1.74075443759717	0.168639053254438	169	0.371919518252573	0.393447211210529	0.1667009026914	-0.514255288685931
M6404	7A	41796990	0.0186887256108983	1.71859431539667	0.0887573964497041	169	0.371919518252573	0.393396568981941	0.167382309144914	0.409422478408125
M4015	4B	638116162	0.0187053885075359	1.72229304123438	0.0650887573964497	169	0.371919518252573	0.393390398641784	0.167382309144914	-0.505485377718998
M5062	5B	668474076	0.0190111031367984	1.71073847253065	0.254437869822485	169	0.371919518252573	0.393278432283829	0.16976719110407	0.504368971041512
M3003	3B	78747786	0.0191851424271133	1.72005320689412	0.449704142011834	169	0.371919518252573	0.393215514436831	0.170617806018672	0.272394876661995
M222	1A	350753836	0.0193506930626863	1.7264035295696	0.298816568047337	169	0.371919518252573	0.39315620830409	0.170617806018672	-0.459379572302161
M233	1A	353255494	0.0193506930626863	1.7264035295696	0.298816568047337	169	0.371919518252573	0.39315620830409	0.170617806018672	-0.459379572302161
M454	1A	540143911	0.0194627784827178	1.70721777058991	0.233727810650888	169	0.371919518252573	0.393116369984909	0.170617806018672	-0.512788357948498
M456	1A	540146970	0.0194627964827391	1.70721778955162	0.266272189349112	169	0.371919518252573	0.39311636998491	0.170617806018672	0.512788280111277
M6068	6B	573689466	0.0194762175506806	1.72213649459257	0.411242603550296	169	0.371919518252573	0.393111610120954	0.170617806018672	-0.584355882566072
M6070	6B	573689676	0.0194762175506806	1.72213649459257	0.411242603550296	169	0.371919518252573	0.393111610120954	0.170617806018672	-0.584355882566072
M6064	6B	570977811	0.0194762238687466	1.72213647451076	0.0887573964497041	169	0.371919518252573	0.393111610120954	0.170617806018672	0.584355851833092
M6066	6B	572504729	0.0194762238687466	1.72213647451076	0.0887573964497041	169	0.371919518252573	0.393111610120954	0.170617806018672	0.584355851833092
M4154	5A	9840281	0.0195003033893426	1.73901511329687	0.390532544378698	169	0.371919518252573	0.393103079251832	0.170617806018672	-0.562934752321581
M3874	4B	36644919	0.0195849477275616	1.69757959685131	0.0946745562130177	169	0.371919518252573	0.393073216898591	0.171012920580785	0.580458143630137
M3842	4B	6540789	0.0196306823253828	1.71464721107434	0.292899408284024	169	0.371919518252573	0.393057125668868	0.171067374549764	-0.459930772016548
M3862	4B	21554734	0.0203328932403866	1.68863430600574	0.289940828402367	169	0.371919518252573	0.392814982121783	0.175453140916862	0.453986092307545
M6412	7A	64730819	0.0203651682946932	1.69556863172635	0.355029585798817	169	0.371919518252573	0.392804057256768	0.175453140916862	0.329207410494167
M5118	5D	30116372	0.020376682335576	1.70544311255086	0.316568047337278	169	0.371919518252573	0.392800165896786	0.175453140916862	-0.47000493820515
M1821	2B	139070621	0.0204985659902868	1.67734175865707	0.0976331360946746	169	0.371919518252573	0.392759120155289	0.175453140916862	0.578323262632642
M5624	6A	544205396	0.0204985659902868	1.67734175865707	0.0976331360946746	169	0.371919518252573	0.392759120155289	0.175453140916862	0.578323262632642
M5627	6A	545127740	0.0204985659902868	1.67734175865707	0.0976331360946746	169	0.371919518252573	0.392759120155289	0.175453140916862	0.578323262632642
M5630	6A	545832531	0.0204985659902868	1.67734175865707	0.0976331360946746	169	0.371919518252573	0.392759120155289	0.175453140916862	0.578323262632642
M5635	6A	548405365	0.0204985659902868	1.67734175865707	0.0976331360946746	169	0.371919518252573	0.392759120155289	0.175453140916862	0.578323262632642
M5637	6A	548411495	0.0204985659902868	1.67734175865707	0.0976331360946746	169	0.371919518252573	0.392759120155289	0.175453140916862	0.578323262632642
M217	1A	344482920	0.0205639424377314	1.69626360063584	0.322485207100592	169	0.371919518252573	0.392737211504396	0.175665551672219	-0.437693320293015
M752	1B	489201943	0.020650248227383	1.6913399694494	0.144970414201183	169	0.371919518252573	0.392708405462209	0.175973467609144	0.442444674649565
M5625	6A	544206470	0.0206812502916311	1.67268774304995	0.100591715976331	169	0.371919518252573	0.392698051895049	0.175973467609144	-0.55019737276379
M3082	3B	414017735	0.0207919623860383	1.67793253806528	0.443786982248521	169	0.371919518252573	0.392661343984641	0.176409958325754	-0.471552376372415
M7216	7D	104573434	0.0209769246301939	1.67793987246733	0.343195266272189	169	0.371919518252573	0.392600442727713	0.176409958325754	-0.699255361309255
M7218	7D	104574497	0.0209769246301939	1.67793987246733	0.343195266272189	169	0.371919518252573	0.392600442727713	0.176409958325754	-0.699255361309255
M7215	7D	104572914	0.0209769403227345	1.67793984575913	0.156804733727811	169	0.371919518252573	0.392600442727712	0.176409958325754	0.699255270525903
M7217	7D	104574474	0.0209769403227345	1.67793984575913	0.156804733727811	169	0.371919518252573	0.392600442727712	0.176409958325754	0.699255270525903
M7219	7D	104574922	0.0209769403227345	1.67793984575913	0.156804733727811	169	0.371919518252573	0.392600442727712	0.176409958325754	0.699255270525903
M410	1A	517487709	0.0214077014267269	1.65449030383174	0.378698224852071	169	0.371919518252573	0.392460762113915	0.178466176613391	-0.30579460682273
M2310	2B	786229479	0.0214274790669507	1.66871850065138	0.0562130177514793	169	0.371919518252573	0.392454421542763	0.178466176613391	0.713303754795383
M2312	2B	786230653	0.0214274790669507	1.66871850065138	0.0562130177514793	169	0.371919518252573	0.392454421542763	0.178466176613391	0.713303754795383
M2313	2B	788656420	0.0214274790669507	1.66871850065138	0.0562130177514793	169	0.371919518252573	0.392454421542763	0.178466176613391	0.713303754795383
M2316	2B	788664800	0.0214274790669507	1.66871850065138	0.0562130177514793	169	0.371919518252573	0.392454421542763	0.178466176613391	0.713303754795383
M6457	7A	115206153	0.0215009946634648	1.66637553005286	0.183431952662722	169	0.371919518252573	0.392430900741242	0.178698379336663	0.485313766139049
M5280	5D	507775647	0.0215378790149476	1.66236178431171	0.0828402366863905	169	0.371919518252573	0.392419129033397	0.178698379336663	-0.612058273138326
M3383	3D	340711932	0.0217724801690364	1.65491885301534	0.159763313609467	169	0.371919518252573	0.392344758146172	0.180299448589095	-0.507611251654916
M3341	3B	822970271	0.0218648929962816	1.65045628094675	0.431952662721893	169	0.371919518252573	0.392315692676086	0.180438832237904	-0.646786738936243
M2925	3B	3410757	0.0218726360944123	1.66338966974414	0.272189349112426	169	0.371919518252573	0.392313274533402	0.180438832237904	0.391530053238363
M5818	6B	38880444	0.0225446932425384	1.64057995988675	0.266272189349112	169	0.371919518252573	0.3921057592259	0.185440950236669	0.408366038115425
M475	1A	547299511	0.0226074397887234	1.64384180683392	0.153846153846154	169	0.371919518252573	0.392086712668559	0.185440950236669	-0.306189290607376
M524	1A	571291310	0.0226074397887234	1.64384180683392	0.0769230769230769	169	0.371919518252573	0.392086712668559	0.185440950236669	-0.612378581214752
M3067	3B	355441144	0.0228413276432627	1.63360887330007	0.375739644970414	169	0.371919518252573	0.392016211607718	0.187005274145502	-0.474299889689121
M5244	5D	433022337	0.0230143944694523	1.62555069064671	0.112426035502959	169	0.371919518252573	0.391964523181128	0.188066683862638	-0.543549778296381
M6317	6D	460569394	0.0231372658728157	1.64358317123169	0.494082840236686	169	0.371919518252573	0.39192805543824	0.188714686431572	-1.40576591638802
M3270	3B	708244711	0.0233584985680251	1.62670954949832	0.218934911242604	169	0.371919518252573	0.39186296898886	0.190161009958866	-0.353830275749417
M219	1A	345308692	0.023563730417625	1.63801830772317	0.372781065088757	169	0.371919518252573	0.391803153907074	0.190833269794077	-0.226793188788744
M218	1A	344483109	0.023563738894645	1.63801830772317	0.313609467455621	169	0.371919518252573	0.391803153907077	0.190833269794077	0.453586349817581
M2791	3A	627819574	0.0236567273412769	1.62908895012526	0.257396449704142	169	0.371919518252573	0.391776228746577	0.190833269794077	0.511289743954759
M3052	3B	241391873	0.0236844239273872	1.61869015869107	0.136094674556213	169	0.371919518252573	0.39176822491719	0.190833269794077	-0.517846777366408
M3390	3D	369799013	0.0236844239273872	1.61869015869107	0.136094674556213	169	0.371919518252573	0.39176822491719	0.190833269794077	-0.517846777366408
M2211	2B	665669514	0.0237454458159689	1.62450246216371	0.443786982248521	169	0.371919518252573	0.391750634227197	0.190833269794077	-0.598352540832522
M867	1B	615111347	0.0237707481590177	1.62543089653741	0.168639053254438	169	0.371919518252573	0.391743340175914	0.190833269794077	-0.470018897713722
M6060	6B	564061696	0.0237935732368509	1.62283429699248	0.207100591715976	169	0.371919518252573	0.39173680762552	0.190833269794077	0.342012310526606
M390	1A	512878278	0.0240588487542569	1.60401007158507	0.239644970414201	169	0.371919518252573	0.391661041081514	0.191507559601421	-0.53745802799056
M3315	3B	741860729	0.0240949745829939	1.60060338287964	0.328402366863905	169	0.371919518252573	0.391650792545199	0.191507559601421	-0.515517199498476
M3316	3B	742170543	0.0240949745829939	1.60060338287964	0.328402366863905	169	0.371919518252573	0.391650792545199	0.191507559601421	-0.515517199498476
M3317	3B	742171244	0.0240949909261794	1.60060324549672	0.171597633136095	169	0.371919518252573	0.3916507925452	0.191507559601421	0.515517138836266
M2876	3A	720435737	0.0241420708219201	1.61772036056229	0.0591715976331361	169	0.371919518252573	0.391637457827128	0.191507559601421	0.678072830171212
M7211	7D	93506174	0.0241429525611581	1.61735917536018	0.346153846153846	169	0.371919518252573	0.39163721226727	0.191507559601421	0.652488724478104
M6686	7A	581847447	0.0243876825965676	1.62114403851959	0.0798816568047337	169	0.371919518252573	0.391568343599778	0.193095161473006	-0.462625617877478
M5724	6A	608968601	0.0245548164310869	1.6169755450021	0.375739644970414	169	0.371919518252573	0.391521738869445	0.194063704312112	0.384222841823565
M239	1A	354935012	0.0247678148485459	1.61823018494338	0.29585798816568	169	0.371919518252573	0.391462799679725	0.195390539360751	0.448974024493825
M6800	7A	680328883	0.0248612657531485	1.61259333728149	0.29585798816568	169	0.371919518252573	0.391437111465388	0.195771167230702	-0.453654608953677
M6178	6B	710321451	0.0255011412309111	1.60898193351219	0.414201183431953	169	0.371919518252573	0.391263905395104	0.200445449493786	-0.386775979266961
M1248	2A	75139194	0.025852193574149	1.59639990582753	0.284023668639053	169	0.371919518252573	0.391170818285498	0.202008620988572	0.408122152877425
M6364	7A	5201201	0.0259332240290109	1.58209826791894	0.0828402366863905	169	0.371919518252573	0.391149512752486	0.202008620988572	0.608314354057301
M6368	7A	7587728	0.0259332240290109	1.58209826791894	0.0828402366863905	169	0.371919518252573	0.391149512752486	0.202008620988572	0.608314354057301
M6378	7A	11099114	0.0259332240290109	1.58209826791894	0.0828402366863905	169	0.371919518252573	0.391149512752486	0.202008620988572	0.608314354057301
M6386	7A	12420158	0.0259332240290109	1.58209826791894	0.0828402366863905	169	0.371919518252573	0.391149512752486	0.202008620988572	0.608314354057301
M6388	7A	15090228	0.0260112320350076	1.57247701027844	0.402366863905325	169	0.371919518252573	0.391129075482355	0.202252506182438	-0.40659398421564
M3375	3D	263354279	0.026543172026927	1.56651366013209	0.284023668639053	169	0.371919518252573	0.39099138594037	0.205187331611829	0.443009545063781
M3377	3D	277548349	0.026543172026927	1.56651366013209	0.284023668639053	169	0.371919518252573	0.39099138594037	0.205187331611829	0.443009545063781
M2763	3A	574990384	0.0265886454885614	1.59982476667817	0.112426035502959	169	0.371919518252573	0.390979746273522	0.205187331611829	-0.549321093266901
M5539	6A	404689109	0.0265945259365988	1.56868184291798	0.159763313609467	169	0.371919518252573	0.390978248304787	0.205187331611829	0.515759445091943
M7258	7D	393578556	0.0266255553834791	1.58303114994298	0.28698224852071	169	0.371919518252573	0.390970311423665	0.205187331611829	-0.493456153746845
M1697	2B	1330903	0.026908850524781	1.5775966621282	0.109467455621302	169	0.371919518252573	0.390898402369384	0.206119695431983	0.538597636425219
M1699	2B	4284841	0.026908850524781	1.5775966621282	0.109467455621302	169	0.371919518252573	0.390898402369384	0.206119695431983	0.538597636425219
M371	1A	500980417	0.0269369077844614	1.56660541172211	0.343195266272189	169	0.371919518252573	0.39089132334835	0.206119695431983	0.510971023822833
M372	1A	500980908	0.0269369077844614	1.56660541172211	0.343195266272189	169	0.371919518252573	0.39089132334835	0.206119695431983	0.510971023822833
M606	1B	53051649	0.0271762414493447	1.56252152742348	0.127218934911243	169	0.371919518252573	0.390831235106898	0.207584306379386	-0.437424722111238
M2486	3A	22133245	0.027377007268183	1.55707010942789	0.0710059171597633	169	0.371919518252573	0.390781259916934	0.208749680419895	-0.5449503260254
M6301	6D	456558712	0.0276112265944991	1.54656579984612	0.494082840236686	169	0.371919518252573	0.390723462666483	0.210165592936337	-0.278266453085234
M1084	1D	416099630	0.0277538228296235	1.55792622619155	0.106508875739645	169	0.371919518252573	0.390688524268609	0.210511212051538	-0.530385895825146
M1083	1D	416099472	0.0277538448583302	1.55792629948658	0.393491124260355	169	0.371919518252573	0.390688524268608	0.210511212051538	0.53038582031936
M5225	5D	403065126	0.0281635930751094	1.54901338519187	0.207100591715976	169	0.371919518252573	0.390589146177516	0.213245667147376	-0.396374177262487
M3211	3B	661017100	0.0284387161174883	1.54140190784892	0.130177514792899	169	0.371919518252573	0.390523274527569	0.214566766794441	-0.35461907597449
M3089	3B	424792641	0.028471649354374	1.56775679017792	0.121301775147929	169	0.371919518252573	0.390515446206531	0.214566766794441	0.491096969954356
M359	1A	494448295	0.0284866984314947	1.53990926117991	0.0798816568047337	169	0.371919518252573	0.390511855243245	0.214566766794441	-0.551197359728576
M6186	6D	1415302	0.0288700618762078	1.52488942538951	0.112426035502959	169	0.371919518252573	0.390421341242105	0.217076802058777	0.341405474137743
M6441	7A	85617273	0.0290967612383051	1.55448448654272	0.0562130177514793	169	0.371919518252573	0.390368406578801	0.218402206105891	0.678314940414225
M2300	2B	763631138	0.0297414334856456	1.52607629941461	0.437869822485207	169	0.371919518252573	0.39022019951383	0.222854928073237	-0.446148033349708
M1235	2A	63824836	0.0299323494749505	1.53184137941319	0.224852071005917	169	0.371919518252573	0.390176974998956	0.223898109803127	0.453946086521825
M4301	5A	439447230	0.0301009115397742	1.51159065095263	0.0680473372781065	169	0.371919518252573	0.390139038086914	0.224770772204762	-0.629111794556653
M6809	7A	692340211	0.0304375633091027	1.50724775321843	0.343195266272189	169	0.371919518252573	0.390063935427488	0.226759725792823	-0.467269429015232
M2792	3A	631281745	0.0304719834706588	1.52016071532388	0.387573964497041	169	0.371919518252573	0.39005630120133	0.226759725792823	-0.509443258068721
M5154	5D	152752855	0.0305998710410197	1.52867314034022	0.443786982248521	169	0.371919518252573	0.390028026663954	0.227171124059747	-0.621466443399456
M4180	5A	41427429	0.030658084576003	1.5081129404157	0.390532544378698	169	0.371919518252573	0.3900152069456	0.227171124059747	-0.497954255560003
M1650	2A	762289220	0.0307067438518346	1.51117586960365	0.144970414201183	169	0.371919518252573	0.390004535326427	0.227171124059747	0.447910688012712
M6653	7A	538693397	0.0307784840170916	1.51573100582519	0.251479289940828	169	0.371919518252573	0.389988767626248	0.227171124059747	-0.407332101776028
M2224	2B	690029335	0.0307895289362899	1.50862500268521	0.328402366863905	169	0.371919518252573	0.389986343982295	0.227171124059747	-0.361255010184557
M5641	6A	550074156	0.031054031273993	1.50266104172289	0.180473372781065	169	0.371919518252573	0.389928659862217	0.228609060981701	-0.412872319388761
M5898	6B	189218291	0.0311465646660375	1.51051569235824	0.355029585798817	169	0.371919518252573	0.389908597770497	0.228609060981701	-0.463296413816032
M1882	2B	189617131	0.0311929098484179	1.49945540795974	0.198224852071006	169	0.371919518252573	0.389898583177057	0.228609060981701	0.461193416133199
M701	1B	442179811	0.0311955564627535	1.49256015398412	0.130177514792899	169	0.371919518252573	0.389898002708186	0.228609060981701	0.458090555535108
M1002	1D	55896943	0.0313115015971005	1.51099214786101	0.210059171597633	169	0.371919518252573	0.389872986975096	0.229071137528788	-0.413389503916342
M6290	6D	437325457	0.0314672942745462	1.49788175999033	0.0976331360946746	169	0.371919518252573	0.389839546508396	0.229822683816289	0.401116635041494
M2954	3B	26650801	0.0319265372930375	1.50569773691174	0.171597633136095	169	0.371919518252573	0.389741966113077	0.232784230666912	0.394244158677587
M1411	2A	455352366	0.0321976413606352	1.48896949758926	0.0857988165680473	169	0.371919518252573	0.389685022172675	0.234244706561364	-0.381927144480095
M4923	5B	508795187	0.0322350138791441	1.50098229274916	0.0502958579881657	169	0.371919518252573	0.389677225966919	0.234244706561364	-0.512152573345872
M358	1A	494446783	0.0323124737612878	1.47854844451229	0.316568047337278	169	0.371919518252573	0.389661084339803	0.234414277822676	0.48277256235707
M992	1D	31424364	0.0325415128561094	1.49412737329499	0.227810650887574	169	0.371919518252573	0.3896135613952	0.234895486966349	0.45731593151492
M993	1D	32544614	0.0325415128561094	1.49412737329499	0.227810650887574	169	0.371919518252573	0.3896135613952	0.234895486966349	0.45731593151492
M994	1D	32544853	0.0325415128561094	1.49412737329499	0.455621301775148	169	0.371919518252573	0.3896135613952	0.234895486966349	0.22865796575746
M6370	7A	7588856	0.0328823580652665	1.48131278578685	0.124260355029586	169	0.371919518252573	0.389543485442804	0.236387134681575	-0.377966971138974
M213	1A	337677790	0.0329661825842061	1.49130686333945	0.162721893491124	169	0.371919518252573	0.389526380252613	0.236387134681575	-0.481633007740765
M214	1A	337678222	0.0329662115076692	1.49130730967021	0.337278106508876	169	0.371919518252573	0.389526380252609	0.236387134681575	0.481632928405133
M3353	3D	33159603	0.0329664810315566	1.48307919981557	0.494082840236686	169	0.371919518252573	0.389526321061654	0.236387134681575	0.204343640093402
M1040	1D	347209497	0.0330234868450657	1.46852594236386	0.127218934911243	169	0.371919518252573	0.389514701590816	0.236404498390049	-0.388691075157453
M2282	2B	742466512	0.0331672685762836	1.47366224215895	0.393491124260355	169	0.371919518252573	0.389485504584801	0.236685124018164	-0.45304374117751
M3158	3B	572251487	0.0331719857490246	1.5051016482668	0.118343195266272	169	0.371919518252573	0.389484565267769	0.236685124018164	0.488313995602041
M4345	5A	474541696	0.0333815382643902	1.47986295886109	0.269230769230769	169	0.371919518252573	0.389442252309016	0.23778855628795	0.367686569212651
M4492	5A	594576820	0.0335858891400489	1.47540774811119	0.174556213017751	169	0.371919518252573	0.389401268341541	0.238418545101641	0.448338061076671
M6945	7B	91292388	0.0336702437844588	1.47585273938164	0.43491124260355	169	0.371919518252573	0.38938442014328	0.238418545101641	-0.498383472252712
M819	1B	562375103	0.0337126550390986	1.45882416008573	0.100591715976331	169	0.371919518252573	0.38937597867861	0.238418545101641	0.504870752821148
M790	1B	543082572	0.0337187832702295	1.47368629036443	0.313609467455621	169	0.371919518252573	0.389374763395774	0.238418545101641	0.401000954784934
M747	1B	484297514	0.033745224693444	1.45792261286891	0.159763313609467	169	0.371919518252573	0.389369496398972	0.238418545101641	0.406955415131911
M4830	5B	419399179	0.0339181108541831	1.46041673350062	0.0857988165680473	169	0.371919518252573	0.389335190507812	0.239249736334637	-0.546009300921943
M2115	2B	523085431	0.0342292310744554	1.47181702861862	0.150887573964497	169	0.371919518252573	0.389273930237991	0.24039895500492	-0.764808021469335
M2116	2B	523085456	0.0342292310744554	1.47181702861862	0.150887573964497	169	0.371919518252573	0.389273930237991	0.24039895500492	-0.764808021469335
M4197	5A	58027679	0.0342475537377132	1.45405213727914	0.115384615384615	169	0.371919518252573	0.389270327917168	0.24039895500492	-0.455159016056612
M221	1A	348717440	0.0344054456615712	1.47589776486508	0.207100591715976	169	0.371919518252573	0.389239494596073	0.241116480841853	0.411216601348109
M5603	6A	538096986	0.0345200870321062	1.47731933817046	0.180473372781065	169	0.371919518252573	0.389217186718497	0.241421586153665	-0.567328684236834
M3846	4B	11347267	0.0345660943455853	1.46921391380363	0.112426035502959	169	0.371919518252573	0.389208262039338	0.241421586153665	0.48775537979664
M515	1A	567979311	0.0346162098825736	1.46202136736322	0.266272189349112	169	0.371919518252573	0.389198550222809	0.241421586153665	0.24804596870788
M2293	2B	751261547	0.0348393732146723	1.46495428039888	0.0976331360946746	169	0.371919518252573	0.389155461171118	0.242345838694613	-0.515219969078061
M1567	2A	716456217	0.0348606459262858	1.46048245205229	0.0591715976331361	169	0.371919518252573	0.389151391689251	0.242345838694613	0.635133887289857
M272	1A	380964447	0.0354234673888806	1.44089758671233	0.22189349112426	169	0.371919518252573	0.389044115681796	0.245863841764811	-0.310009202492321
M6613	7A	485497137	0.035802799789435	1.44732394882664	0.144970414201183	169	0.371919518252573	0.388972842465602	0.248099081420869	0.441578448746512
M2137	2B	544763544	0.0359604482226241	1.44490098586383	0.381656804733728	169	0.371919518252573	0.388943407734188	0.248793452479529	-0.953204979731623
M4337	5A	470033480	0.0361827066386099	1.45354781417305	0.227810650887574	169	0.371919518252573	0.388902227585472	0.24969852729638	-0.454312263668143
M1648	2A	762288283	0.0362065747268822	1.43890213573905	0.159763313609467	169	0.371919518252573	0.388897837366682	0.24969852729638	0.382400795722852
M4835	5B	431075545	0.036267298556264	1.43922518706469	0.455621301775148	169	0.371919518252573	0.388886617539527	0.249719666211732	-0.717668074567413
M5073	5B	679350309	0.0364973563713554	1.4368509778241	0.100591715976331	169	0.371919518252573	0.388844355126622	0.250904841975143	-0.483758082163064
M4946	5B	526588855	0.0366146125266241	1.44745939057929	0.331360946745562	169	0.371919518252573	0.388822921779316	0.251237936151623	-0.211854993300339
M6418	7A	71141212	0.0366618276720909	1.44784764024674	0.136094674556213	169	0.371919518252573	0.388814313814795	0.251237936151623	0.456390042283829
M6074	6B	574029187	0.0370727081916654	1.43991206058589	0.0621301775147929	169	0.371919518252573	0.388739855468073	0.253652289380889	-0.576680114110616
M4649	5B	65586782	0.0372346996087229	1.42760063359974	0.428994082840237	169	0.371919518252573	0.388710762869541	0.253791997432484	0.482914370977603
M6193	6D	2409149	0.0372686899880404	1.41285000414666	0.257396449704142	169	0.371919518252573	0.388704657663202	0.253791997432484	-0.455316871238416
M2121	2B	529108090	0.0372689241207711	1.42477560262292	0.423076923076923	169	0.371919518252573	0.388704631795733	0.253791997432484	0.584365088219542
M5314	5D	550439854	0.037410323435298	1.42325061175591	0.174556213017751	169	0.371919518252573	0.388679344691815	0.254003159498873	-0.432065401389714
M6180	6B	711757090	0.0374172282983794	1.43141552661534	0.431952662721893	169	0.371919518252573	0.388678124453667	0.254003159498873	0.25256722253285
M756	1B	509892418	0.0377612910427363	1.41044327003368	0.165680473372781	169	0.371919518252573	0.38861705708427	0.255799124710069	0.389365166426096
M6077	6B	574632832	0.0378459999282861	1.42720841312172	0.470414201183432	169	0.371919518252573	0.388602113516931	0.255799124710069	0.704810355568526
M6777	7A	670780483	0.0378589792055309	1.43909845753145	0.42603550295858	169	0.371919518252573	0.388599836802167	0.255799124710069	0.552021438735252
M6606	7A	447750562	0.0379958911222565	1.42294596804008	0.121301775147929	169	0.371919518252573	0.388575752914149	0.256099693501457	0.313584758276043
M5754	6A	613484010	0.038026078393043	1.41091813479646	0.0680473372781065	169	0.371919518252573	0.388570457731359	0.256099693501457	-0.492334498882315
M4043	4B	657186223	0.0380808595278084	1.41167251085917	0.106508875739645	169	0.371919518252573	0.388560860115494	0.256099693501457	0.475342247396398
M1774	2B	58978826	0.03824785163195	1.42512791658871	0.289940828402367	169	0.371919518252573	0.388531689514615	0.256823946384458	-0.393262844856466
M5082	5B	683112009	0.0387865889454941	1.41721629772544	0.112426035502959	169	0.371919518252573	0.388438503932877	0.257568725315101	0.4972172678953
M5503	6A	201553085	0.0389089170767158	1.40452575754769	0.260355029585799	169	0.371919518252573	0.388417526234428	0.257568725315101	-0.403540106885771
M455	1A	540145069	0.0389696681959804	1.40527645217488	0.239644970414201	169	0.371919518252573	0.38840715155048	0.257568725315101	0.425937907092411
M5601	6A	536217000	0.0390111771088488	1.40244145011668	0.334319526627219	169	0.371919518252573	0.388400063101282	0.257568725315101	0.428926546061042
M5050	5B	643673941	0.0390578930180415	1.40075770711956	0.402366863905325	169	0.371919518252573	0.388392079151784	0.257568725315101	-0.500302909861951
M5051	5B	643674146	0.0390579739938935	1.40075762791699	0.0976331360946746	169	0.371919518252573	0.388392079151788	0.257568725315101	0.500302696996028
M6604	7A	447500474	0.0392912388703071	1.40872615067402	0.124260355029586	169	0.371919518252573	0.388352453491082	0.257568725315101	0.305649030623513
M3896	4B	184609903	0.0394077827586928	1.39878089851834	0.0621301775147929	169	0.371919518252573	0.38833271602054	0.257568725315101	-0.41568960099643
M3478	4A	12680707	0.0394808047499517	1.39797804826052	0.346153846153846	169	0.371919518252573	0.388320417539484	0.257568725315101	-0.443344885363526
M6766	7A	660550508	0.0394827218925806	1.41999681091996	0.171597633136095	169	0.371919518252573	0.388320100642756	0.257568725315101	0.263574190180454
M3307	3B	733819471	0.0395084634767116	1.41048399977058	0.452662721893491	169	0.371919518252573	0.388315756463029	0.257568725315101	-0.483263821408919
M3224	3B	669284796	0.0396610098437721	1.40312498259224	0.0532544378698225	169	0.371919518252573	0.388290131234745	0.257568725315101	0.432694777170582
M3227	3B	669287323	0.0396610098437721	1.40312525196799	0.0532544378698225	169	0.371919518252573	0.388290131234745	0.257568725315101	0.432694777170582
M4573	5A	708442483	0.0396610098437721	1.40312498259224	0.0532544378698225	169	0.371919518252573	0.388290131234745	0.257568725315101	0.432694777170582
M5011	5B	583204214	0.0396610098437721	1.40312525196799	0.0532544378698225	169	0.371919518252573	0.388290131234745	0.257568725315101	0.432694777170582
M5013	5B	583209563	0.0396610098437721	1.40312525196799	0.0532544378698225	169	0.371919518252573	0.388290131234745	0.257568725315101	0.432694777170582
M5075	5B	679805827	0.0396610098437721	1.40312498259224	0.0532544378698225	169	0.371919518252573	0.388290131234745	0.257568725315101	0.432694777170582
M6759	7A	645945049	0.0396742670316898	1.41594015690569	0.0591715976331361	169	0.371919518252573	0.388287878073049	0.257568725315101	-0.576594606798778
M4862	5B	466171778	0.0397332576330664	1.4119831034164	0.251479289940828	169	0.371919518252573	0.38827803099503	0.257568725315101	0.471204304765546
M779	1B	540730191	0.0397899427008519	1.39747171188576	0.29585798816568	169	0.371919518252573	0.388268551526621	0.257568725315101	0.366809039150461
M4181	5A	41427519	0.0401730290073027	1.38972756028675	0.112426035502959	169	0.371919518252573	0.388204850436024	0.257568725315101	-0.489630333961568
M731	1B	469972598	0.0403389997650505	1.38092844422766	0.103550295857988	169	0.371919518252573	0.388177458068605	0.257568725315101	0.515394965746745
M906	1B	646167476	0.0403672383094862	1.39695575039778	0.49112426035503	169	0.371919518252573	0.388172803892958	0.257568725315101	-0.216663955890045
M5476	6A	105012995	0.0404933194990046	1.39135565395213	0.473372781065089	169	0.371919518252573	0.388152083109668	0.257568725315101	-0.603474408310021
M4667	5B	77670602	0.0405990320727263	1.39279019624862	0.393491124260355	169	0.371919518252573	0.388134767039368	0.257568725315101	-0.49851647596892
M4675	5B	87295091	0.0405990320727263	1.39279019624862	0.393491124260355	169	0.371919518252573	0.388134767039368	0.257568725315101	-0.49851647596892
M4677	5B	87971005	0.0405990320727263	1.39279019624862	0.393491124260355	169	0.371919518252573	0.388134767039368	0.257568725315101	-0.49851647596892
M4668	5B	81180085	0.0405990759384742	1.39279005090723	0.106508875739645	169	0.371919518252573	0.388134767039367	0.257568725315101	0.49851636446108
M4669	5B	82248212	0.0405990759384742	1.39279005090723	0.106508875739645	169	0.371919518252573	0.388134767039367	0.257568725315101	0.49851636446108
M4670	5B	82906483	0.0405990759384742	1.39279005090723	0.106508875739645	169	0.371919518252573	0.388134767039367	0.257568725315101	0.49851636446108
M4673	5B	83793480	0.0405990759384742	1.39279005090723	0.106508875739645	169	0.371919518252573	0.388134767039367	0.257568725315101	0.49851636446108
M4674	5B	87230980	0.0405990759384742	1.39279005090723	0.106508875739645	169	0.371919518252573	0.388134767039367	0.257568725315101	0.49851636446108
M4676	5B	87970181	0.0405990759384742	1.39279005090723	0.106508875739645	169	0.371919518252573	0.388134767039367	0.257568725315101	0.49851636446108
M2595	3A	467095932	0.0406742283969548	1.38559622263412	0.150887573964497	169	0.371919518252573	0.388122493959645	0.257568725315101	0.415721833228588
M2835	3A	659160711	0.0407389937617606	1.36784765037916	0.298816568047337	169	0.371919518252573	0.388111924653339	0.257568725315101	0.418143139740081
M5933	6B	236571794	0.0408338937022302	1.39105948459034	0.334319526627219	169	0.371919518252573	0.388096468181218	0.257568725315101	-0.338816550627996
M2679	3A	521305621	0.0411170899331414	1.38949288056819	0.183431952662722	169	0.371919518252573	0.388050594854689	0.257568725315101	0.461008277514672
M2683	3A	522271510	0.0411170899331414	1.38949288056819	0.183431952662722	169	0.371919518252573	0.388050594854689	0.257568725315101	0.461008277514672
M2687	3A	525201244	0.0411170899331414	1.38949288056819	0.183431952662722	169	0.371919518252573	0.388050594854689	0.257568725315101	0.461008277514672
M4595	5B	19438660	0.0411225728194505	1.37934063139152	0.218934911242604	169	0.371919518252573	0.388049727277075	0.257568725315101	0.429285565667548
M6372	7A	9753613	0.0413132873438745	1.3954507482792	0.0621301775147929	169	0.371919518252573	0.388019008837945	0.257568725315101	0.584133247863431
M5894	6B	173577900	0.0413164027784843	1.39321515939565	0.118343195266272	169	0.371919518252573	0.388018507554897	0.257568725315101	0.484310224040916
M2554	3A	191530707	0.0413323168076646	1.40340789737585	0.275147928994083	169	0.371919518252573	0.388015956930685	0.257568725315101	0.489968974350685
M2555	3A	191530778	0.0413323168076646	1.40340789737585	0.275147928994083	169	0.371919518252573	0.388015956930685	0.257568725315101	0.489968974350685
M2564	3A	309341212	0.0413323168076646	1.40340789737585	0.275147928994083	169	0.371919518252573	0.388015956930685	0.257568725315101	0.489968974350685
M2565	3A	326464823	0.0413323168076646	1.40340789737585	0.275147928994083	169	0.371919518252573	0.388015956930685	0.257568725315101	0.489968974350685
M2570	3A	369404873	0.0413323168076646	1.40340789737585	0.275147928994083	169	0.371919518252573	0.388015956930685	0.257568725315101	0.489968974350685
M2572	3A	371628644	0.0413323168076646	1.40340789737585	0.275147928994083	169	0.371919518252573	0.388015956930685	0.257568725315101	0.489968974350685
M3073	3B	378688203	0.0413323168076646	1.40340789737585	0.275147928994083	169	0.371919518252573	0.388015956930685	0.257568725315101	0.489968974350685
M733	1B	471521177	0.0413323168076646	1.40340789737585	0.275147928994083	169	0.371919518252573	0.388015956930685	0.257568725315101	0.489968974350685
M6802	7A	683492128	0.0414579477918841	1.37237882755354	0.316568047337278	169	0.371919518252573	0.38799581754058	0.257980419377371	-0.354997774272675
M5640	6A	550073974	0.0420329022514804	1.37360300482156	0.159763313609467	169	0.371919518252573	0.387904501973144	0.260189291852914	0.438747639577683
M5643	6A	550955440	0.0420329022514804	1.37360300482156	0.159763313609467	169	0.371919518252573	0.387904501973144	0.260189291852914	0.438747639577683
M5604	6A	539649513	0.042173374020029	1.36825605267302	0.171597633136095	169	0.371919518252573	0.387882393564796	0.260189291852914	0.42794431314584
M5608	6A	540043104	0.042173374020029	1.36825605267302	0.171597633136095	169	0.371919518252573	0.387882393564796	0.260189291852914	0.42794431314584
M5609	6A	540043566	0.042173374020029	1.36825605267302	0.171597633136095	169	0.371919518252573	0.387882393564796	0.260189291852914	0.42794431314584
M5639	6A	549228857	0.042173374020029	1.36825605267302	0.171597633136095	169	0.371919518252573	0.387882393564796	0.260189291852914	0.42794431314584
M3370	3D	170537134	0.0423732821596746	1.35810949454773	0.177514792899408	169	0.371919518252573	0.387851060110721	0.260560539599578	0.459910597985143
M47	1A	29191797	0.0423902271038636	1.36507997898649	0.381656804733728	169	0.371919518252573	0.387848423125314	0.260560539599578	0.348940093900133
M829	1B	570023970	0.0425312272125619	1.36274323566845	0.224852071005917	169	0.371919518252573	0.387826422201025	0.260560539599578	0.240529864104445
M377	1A	504244687	0.042537785962122	1.36794668786221	0.0946745562130177	169	0.371919518252573	0.387825395967032	0.260560539599578	-0.520307500466883
M378	1A	504245951	0.042537785962122	1.36794639873921	0.189349112426035	169	0.371919518252573	0.387825395967032	0.260560539599578	-0.260153750233441
M1690	2A	779670017	0.0427750043073886	1.38012464265641	0.236686390532544	169	0.371919518252573	0.387788570603934	0.260560539599578	-0.46641043921883
M1691	2A	779670046	0.0427750043073886	1.38012464265641	0.236686390532544	169	0.371919518252573	0.387788570603934	0.260560539599578	-0.46641043921883
M1693	2A	779670974	0.0427750043073886	1.38012464265641	0.236686390532544	169	0.371919518252573	0.387788570603934	0.260560539599578	-0.46641043921883
M1694	2A	779672679	0.0427750043073886	1.38012464265641	0.236686390532544	169	0.371919518252573	0.387788570603934	0.260560539599578	-0.46641043921883
M4303	5A	439555947	0.042939417522594	1.37443373006346	0.319526627218935	169	0.371919518252573	0.387763182719746	0.261194687205554	0.453149689841723
M6635	7A	520904277	0.04309398799482	1.36081598880807	0.27810650887574	169	0.371919518252573	0.387739403978884	0.261767267889994	0.455567969175789
M1253	2A	77532578	0.0431554893694107	1.3814007581423	0.263313609467456	169	0.371919518252573	0.387729950249845	0.261773703723975	-0.453735106599268
M5313	5D	550438939	0.0433033810338603	1.3602560749522	0.153846153846154	169	0.371919518252573	0.387707331105264	0.262280625986593	0.374645883672201
M5777	6B	8409138	0.0433601773739092	1.38650568715935	0.269230769230769	169	0.371919518252573	0.387698658459082	0.262280625986593	0.484004583283109
M5983	6B	417231084	0.0435583248265193	1.35916117048351	0.28698224852071	169	0.371919518252573	0.387668503661639	0.262857935760287	0.436887893775932
M2728	3A	559528319	0.0435770025111721	1.36204642064889	0.29585798816568	169	0.371919518252573	0.387665673692837	0.262857935760287	0.429172333003955
M5847	6B	126135946	0.0437611854778186	1.36401060490642	0.133136094674556	169	0.371919518252573	0.387637781487993	0.263555270229721	0.468570561471966
M1617	2A	744447878	0.0438665404653757	1.34304780699262	0.121301775147929	169	0.371919518252573	0.387621884865713	0.263555270229721	-0.493624954964693
M2371	2D	121780744	0.0438751673598773	1.35505867944388	0.14792899408284	169	0.371919518252573	0.387620595778546	0.263555270229721	0.413840209164761
M6424	7A	78432900	0.0440465566826602	1.35453918236705	0.215976331360947	169	0.371919518252573	0.387594818606881	0.263852886573446	0.4526715910619
M6425	7A	78434501	0.0440465566826602	1.35453939709273	0.431952662721893	169	0.371919518252573	0.387594818606881	0.263852886573446	0.22633579553095
M5619	6A	542828080	0.0444301405767104	1.3404134818511	0.127218934911243	169	0.371919518252573	0.387537530531054	0.265783064693001	-0.421826718963075
M5664	6A	580533323	0.0445575370406163	1.33968501322181	0.322485207100592	169	0.371919518252573	0.387518627961674	0.266177507479875	0.432250810781092
M6781	7A	670800001	0.0446489724777411	1.34052414527499	0.310650887573964	169	0.371919518252573	0.387505097978317	0.266298117557732	0.431068758877561
M3127	3B	500307891	0.044700699945618	1.34911898560116	0.124260355029586	169	0.371919518252573	0.387497433696407	0.266298117557732	-0.442055049606864
M5929	6B	234155317	0.0453588857420549	1.34623760462636	0.21301775147929	169	0.371919518252573	0.387400983099325	0.269108859433532	-0.439958067999108
M5990	6B	433681681	0.0453588857420549	1.34623760462636	0.21301775147929	169	0.371919518252573	0.387400983099325	0.269108859433532	-0.439958067999108
M6253	6D	270550884	0.0453589165057673	1.34623742943011	0.28698224852071	169	0.371919518252573	0.387400983099326	0.269108859433532	0.439958004593887
M498	1A	558507523	0.0459379863374696	1.32700342071609	0.27810650887574	169	0.371919518252573	0.387317356685446	0.272085002031438	0.431839232473095
M5936	6B	239286011	0.0459861975264403	1.34017501799786	0.218934911242604	169	0.371919518252573	0.387310432934996	0.272085002031438	0.422961078053739
M608	1B	54877029	0.0460621450577941	1.32763689674775	0.0591715976331361	169	0.371919518252573	0.387299532517146	0.272162551494279	-0.451308138538138
M1219	2A	48862595	0.0461632471934729	1.3483647322049	0.159763313609467	169	0.371919518252573	0.387285108023955	0.272388315524429	0.437660005954781
M1445	2A	503004946	0.0464410401837885	1.34102292931148	0.0650887573964497	169	0.371919518252573	0.387245577071351	0.273654619096583	-0.453819723466609
M7276	7D	548805278	0.0466459502792146	1.32284628033805	0.21301775147929	169	0.371919518252573	0.38721658833649	0.274488601439237	-0.360974251696547
M4040	4B	652775900	0.0468786667616683	1.32194825470879	0.42603550295858	169	0.371919518252573	0.38718381906104	0.275483725569587	-0.512559462016512
M7236	7D	224055532	0.0471058480920818	1.32945130432382	0.171597633136095	169	0.371919518252573	0.387152019888727	0.276443669494317	0.405393505071885
M2667	3A	517076696	0.0473416630207891	1.33404332163367	0.242603550295858	169	0.371919518252573	0.387119163501094	0.277076679112213	0.455750648393977
M2675	3A	517665011	0.0473416630207891	1.33404332163367	0.242603550295858	169	0.371919518252573	0.387119163501094	0.277076679112213	0.455750648393977
M4049	4B	659155560	0.0474110690169018	1.31593788824609	0.452662721893491	169	0.371919518252573	0.387109517901843	0.277108420934145	-0.548376907576369
M5342	6A	2402410	0.0478322695118908	1.32004030020218	0.198224852071006	169	0.371919518252573	0.387051367780879	0.278750763645555	-0.38240491215538
M5896	6B	181103091	0.0478810756269361	1.33441495292186	0.195266272189349	169	0.371919518252573	0.387044667712085	0.278750763645555	0.406471866249346
M4285	5A	413417674	0.0479994812124065	1.32910997511349	0.186390532544379	169	0.371919518252573	0.387028433129271	0.278750763645555	0.451502757704592
M4286	5A	413418687	0.0479994812124065	1.32910997511349	0.186390532544379	169	0.371919518252573	0.387028433129271	0.278750763645555	0.451502757704592
M2970	3B	43556255	0.0480138697020512	1.31606261019182	0.0946745562130178	169	0.371919518252573	0.387026450407856	0.278750763645555	-0.349368655955764
M3	1A	1343611	0.0482465863205202	1.30959564279914	0.390532544378698	169	0.371919518252573	0.386994695806611	0.279634737998911	0.473440792269322
M2147	2B	553616923	0.0483664582773199	1.32416827266033	0.337278106508876	169	0.371919518252573	0.386978381721799	0.279634737998911	-0.541995611408794
M2285	2B	743737092	0.0483869495904903	1.31328309090146	0.0710059171597633	169	0.371919518252573	0.386975623574938	0.279634737998911	0.4556596837717
M413	1A	518059530	0.048424394712349	1.31748263197664	0.372781065088757	169	0.371919518252573	0.386970522188211	0.279634737998911	0.43850880496926
M991	1D	31423763	0.0487253544238005	1.31978160170835	0.233727810650888	169	0.371919518252573	0.386929835630512	0.280942612923971	-0.396997694865377
M6063	6B	570977583	0.0487877224353586	1.32439372660549	0.420118343195266	169	0.371919518252573	0.386921443866218	0.280942612923971	0.457750656288475
M5072	5B	679348850	0.0488454831521011	1.31396407606263	0.103550295857988	169	0.371919518252573	0.386913652985159	0.280942612923971	-0.468964980284127
M1244	2A	71623643	0.0490112966697766	1.31714698168776	0.266272189349112	169	0.371919518252573	0.386891429413595	0.28152244811247	0.406373309430279
M6880	7A	736690920	0.049390171299421	1.30750293438034	0.168639053254438	169	0.371919518252573	0.386840889498952	0.283322956156016	-0.329177456673314
M2593	3A	457797309	0.049467116839665	1.3219623228075	0.431952662721893	169	0.371919518252573	0.386830693936038	0.283388998720356	0.561480118461127
M6517	7A	231546881	0.0498162215514469	1.3054910928599	0.174556213017751	169	0.371919518252573	0.386784584416148	0.284949115558693	0.388902700630986
M6189	6D	2167995	0.0499227989895294	1.31715694500002	0.328402366863905	169	0.371919518252573	0.386770564240153	0.284949115558693	-0.449984944933369
M5579	6A	496842791	0.0500026155217287	1.31134431467707	0.411242603550296	169	0.371919518252573	0.386760099879816	0.284949115558693	0.477813730793216
M6263	6D	346696867	0.0500026155217287	1.31134431467707	0.411242603550296	169	0.371919518252573	0.386760099879816	0.284949115558693	0.477813730793216
M4733	5B	206798948	0.0500865263390685	1.30080529081737	0.440828402366864	169	0.371919518252573	0.386749097266632	0.285052228087393	-0.538585331398821
M3788	4A	617947371	0.0502983854021227	1.2964787629772	0.322485207100592	169	0.371919518252573	0.386721443928185	0.285882292882669	-0.42952749789087
M851	1B	586292467	0.0508277779971262	1.29597340428947	0.210059171597633	169	0.371919518252573	0.386652878935285	0.288134956159101	0.411937735300974
M852	1B	586296134	0.0508277779971262	1.29597340428947	0.210059171597633	169	0.371919518252573	0.386652878935285	0.288134956159101	0.411937735300974
M6192	6D	2409066	0.0509872364066068	1.27727078188723	0.254437869822485	169	0.371919518252573	0.386632372245399	0.288661073041848	0.435485190530937
M1571	2A	716896078	0.0513317651379263	1.29770800221973	0.0828402366863905	169	0.371919518252573	0.386588306738404	0.290232212548771	-0.386098118414985
M5733	6A	611298497	0.0515236736631511	1.28699536820185	0.0828402366863905	169	0.371919518252573	0.386563889569652	0.290650627967525	0.505747526454661
M4902	5B	490759796	0.0515399866726066	1.28500110604774	0.298816568047337	169	0.371919518252573	0.386561809459018	0.290650627967525	-0.281923057122025
M4295	5A	427074911	0.0516700650083771	1.29276479959945	0.215976331360947	169	0.371919518252573	0.386545331589578	0.290714845785976	0.411641431645059
M4562	5A	688141091	0.051685622547957	1.30373185955175	0.393491124260355	169	0.371919518252573	0.38654335683023	0.290714845785976	-0.420560935176951
M4373	5A	502378070	0.0522205822838838	1.27467675693081	0.443786982248521	169	0.371919518252573	0.386476056030429	0.293342855864463	0.608317514453702
M866	1B	615110451	0.0531556464800642	1.26611534830694	0.349112426035503	169	0.371919518252573	0.386360129468185	0.298208685110308	-0.406660000306452
M7133	7B	698936984	0.0534072809664561	1.27903872213061	0.0650887573964497	169	0.371919518252573	0.386329308521306	0.2987410642974	-0.502362476325317
M424	1A	528668864	0.0534354814922322	1.26954980511069	0.144970414201183	169	0.371919518252573	0.38632587135987	0.2987410642974	-0.433829292938857
M3457	3D	609124616	0.0534574751398025	1.26884774306972	0.106508875739645	169	0.371919518252573	0.386323192573284	0.2987410642974	-0.454227254210238
M2284	2B	742815469	0.0535586564833828	1.26472438318764	0.443786982248521	169	0.371919518252573	0.386310844859557	0.298920800553519	-0.575386634645426
M438	1A	532252644	0.0537722368156336	1.26719408434748	0.13905325443787	169	0.371919518252573	0.386284910536419	0.299674604720393	0.418691606959214
M4666	5B	75215430	0.0538321040111904	1.26665215157796	0.109467455621302	169	0.371919518252573	0.38627763124895	0.299674604720393	-0.448893330916704
M4021	4B	644790230	0.0540125006826319	1.2579468565667	0.100591715976331	169	0.371919518252573	0.386255818277194	0.300292863230396	-0.309175914189675
M2653	3A	511074412	0.054537317921401	1.26902411688832	0.322485207100592	169	0.371919518252573	0.386192800059569	0.302434217564133	0.41739221987401
M2654	3A	511076006	0.054537317921401	1.26902411688832	0.322485207100592	169	0.371919518252573	0.386192800059569	0.302434217564133	0.41739221987401
M392	1A	513736407	0.0546336071915811	1.26052565661865	0.142011834319527	169	0.371919518252573	0.38618129448714	0.302580757988156	-0.31659001098668
M3934	4B	527008022	0.0549244522512454	1.26883280728065	0.201183431952663	169	0.371919518252573	0.386146718469501	0.303803068582559	-0.297596935551283
M6350	6D	469250333	0.0551264154538996	1.27334133791293	0.192307692307692	169	0.371919518252573	0.386122818727089	0.304214135288364	-0.304942540912975
M1122	1D	433212969	0.0552396528914494	1.24797742818907	0.230769230769231	169	0.371919518252573	0.38610945761169	0.304214135288364	-0.391519739713402
M1635	2A	759489210	0.055313930286487	1.25935257611919	0.195266272189349	169	0.371919518252573	0.386100729624274	0.304214135288364	0.359145205636075
M998	1D	40166498	0.0553499742801272	1.24231657626743	0.100591715976331	169	0.371919518252573	0.386096478372284	0.304214135288364	0.304552903047385
M999	1D	40166499	0.0553499742801272	1.24231657626743	0.100591715976331	169	0.371919518252573	0.386096478372284	0.304214135288364	0.304552903047385
M1199	2A	33044314	0.055696409740836	1.25421689145497	0.150887573964497	169	0.371919518252573	0.38605587673101	0.305730228881573	0.430097394736448
M2201	2B	660156481	0.0563992655030148	1.24770690162884	0.43491124260355	169	0.371919518252573	0.385974322881384	0.307251942093804	0.556388060650264
M2203	2B	660461061	0.0563992655030148	1.24770690162884	0.43491124260355	169	0.371919518252573	0.385974322881384	0.307251942093804	0.556388060650264
M2205	2B	661777190	0.0563992655030148	1.24770690162884	0.43491124260355	169	0.371919518252573	0.385974322881384	0.307251942093804	0.556388060650264
M2210	2B	665669265	0.0563992655030148	1.24770690162884	0.43491124260355	169	0.371919518252573	0.385974322881384	0.307251942093804	0.556388060650264
M2209	2B	665668738	0.0563992828364291	1.24770675177305	0.0650887573964497	169	0.371919518252573	0.385974322881386	0.307251942093804	-0.556388021246072
M2212	2B	665669888	0.0563992828364291	1.24770675177305	0.0650887573964497	169	0.371919518252573	0.385974322881386	0.307251942093804	-0.556388021246072
M3393	3D	386431713	0.0570776614708474	1.24246194999045	0.378698224852071	169	0.371919518252573	0.385896639076304	0.308447591758017	-0.436080089228604
M3126	3B	500307711	0.0570776718468617	1.24246194999045	0.242603550295858	169	0.371919518252573	0.385896639076303	0.308447591758017	0.218040035559508
M3132	3B	507501727	0.0570776718468617	1.24246212816712	0.121301775147929	169	0.371919518252573	0.385896639076303	0.308447591758017	0.436080071119017
M1307	2A	166843630	0.0571083826461728	1.25893207873695	0.0680473372781065	169	0.371919518252573	0.38589313915081	0.308447591758017	-0.445138603850836
M6367	7A	7586702	0.0573235430919353	1.2322561067835	0.390532544378698	169	0.371919518252573	0.38586873150376	0.308447591758017	0.439630718751651
M6775	7A	670770378	0.0573603462319187	1.25694617706131	0.464497041420118	169	0.371919518252573	0.385864556195266	0.308447591758017	-0.224352654632273
M5377	6A	24771643	0.0573958505944408	1.2362514786922	0.281065088757396	169	0.371919518252573	0.385860540662847	0.308447591758017	-0.423588526830091
M7246	7D	266388598	0.0574189460047678	1.25274096633467	0.174556213017751	169	0.371919518252573	0.385857935550613	0.308447591758017	0.420325702415532
M1029	1D	281405611	0.0579087242539876	1.24691181407277	0.210059171597633	169	0.371919518252573	0.385802814942757	0.308447591758017	0.358462198126126
M2450	2D	620884052	0.0579090896670536	1.24052319143127	0.378698224852071	169	0.371919518252573	0.385802771922599	0.308447591758017	-0.428945956774008
M5842	6B	123911178	0.0582157244794469	1.2219291875652	0.384615384615385	169	0.371919518252573	0.385768515251767	0.308447591758017	0.207980018306843
M5843	6B	123912032	0.0582157244794469	1.22192894946287	0.192307692307692	169	0.371919518252573	0.385768515251767	0.308447591758017	0.415960036613686
M5844	6B	123912163	0.0582157244794469	1.22192894946287	0.192307692307692	169	0.371919518252573	0.385768515251767	0.308447591758017	0.415960036613686
M5957	6B	288795071	0.0582604079421329	1.22265134366727	0.233727810650888	169	0.371919518252573	0.385763538388936	0.308447591758017	-0.409811013837366
M2767	3A	593342541	0.0583427677731378	1.23880603510912	0.207100591715976	169	0.371919518252573	0.385754383135942	0.308447591758017	0.32263199912974
M4448	5A	580935831	0.0583961487682494	1.22478777635024	0.0710059171597633	169	0.371919518252573	0.385748449740309	0.308447591758017	0.540106362068547
M4449	5A	580937600	0.0583961487682494	1.22478777635024	0.0710059171597633	169	0.371919518252573	0.385748449740309	0.308447591758017	0.540106362068547
M4450	5A	580938898	0.0583961487682494	1.22478777635024	0.0710059171597633	169	0.371919518252573	0.385748449740309	0.308447591758017	0.540106362068547
M4453	5A	580948141	0.0583961487682494	1.22478777635024	0.0710059171597633	169	0.371919518252573	0.385748449740309	0.308447591758017	0.540106362068547
M4457	5A	584054595	0.0583961487682494	1.22478777635024	0.0710059171597633	169	0.371919518252573	0.385748449740309	0.308447591758017	0.540106362068547
M4992	5B	566675621	0.0583961487682494	1.22478777635024	0.142011834319527	169	0.371919518252573	0.385748449740309	0.308447591758017	0.270053181034274
M830	1B	570277209	0.0583964156951181	1.22601052225629	0.384615384615385	169	0.371919518252573	0.385748423685402	0.308447591758017	0.438003442137159
M6980	7B	162139404	0.0583990585238254	1.23817428848143	0.381656804733728	169	0.371919518252573	0.385748138755348	0.308447591758017	0.400136967920048
M2557	3A	214288773	0.0583992207900194	1.22339580621961	0.198224852071006	169	0.371919518252573	0.385748100463487	0.308447591758017	-0.379996670024866
M3056	3B	254951792	0.0583992207900194	1.22339580621961	0.198224852071006	169	0.371919518252573	0.385748100463487	0.308447591758017	-0.379996670024866
M2308	2B	784297022	0.0586384076927613	1.24363664501459	0.121301775147929	169	0.371919518252573	0.385721602666184	0.30891101567334	-0.40957685818384
M1875	2B	189603380	0.0587863962189089	1.22219252619422	0.343195266272189	169	0.371919518252573	0.385705269640092	0.30891101567334	-0.528759904279838
M7267	7D	501005752	0.0588176869509632	1.23144427088899	0.0917159763313609	169	0.371919518252573	0.385701825347415	0.30891101567334	-0.478102841243853
M6045	6B	532341692	0.0588869049936932	1.23867132593063	0.455621301775148	169	0.371919518252573	0.385694189328643	0.30891101567334	-0.630647396204296
M6279	6D	399032094	0.0589148640231539	1.23604675103952	0.275147928994083	169	0.371919518252573	0.38569112450124	0.30891101567334	-0.408652284606255
M5629	6A	545827250	0.0589149154805308	1.23604663535035	0.224852071005917	169	0.371919518252573	0.385691124501238	0.30891101567334	0.408652199612639
M3770	4A	607053280	0.0592298808338688	1.23712076234678	0.0591715976331361	169	0.371919518252573	0.385656562616226	0.309992661154176	-0.429093634730478
M5984	6B	417238753	0.0592643554457763	1.22623510890332	0.215976331360947	169	0.371919518252573	0.385652811292258	0.309992661154176	0.398277920339517
M6379	7A	11099450	0.0594360092185	1.20967686585491	0.168639053254438	169	0.371919518252573	0.385634094966168	0.310515507750692	0.412240152229003
M5400	6A	51409614	0.0595643845281923	1.22176192061995	0.431952662721893	169	0.371919518252573	0.385620116099222	0.31081126432723	0.518783840545261
M6941	7B	68346608	0.0596748496079343	1.21888433669387	0.189349112426035	169	0.371919518252573	0.385608115265049	0.31101296468347	-0.511920553336481
M6459	7A	116113239	0.0599476905641181	1.22819559796581	0.150887573964497	169	0.371919518252573	0.385578580982994	0.312059432491821	-0.556663899813145
M997	1D	38552755	0.0604895708596309	1.22839649616094	0.284023668639053	169	0.371919518252573	0.385520384610861	0.314481397200161	0.386304619651192
M4296	5A	430246218	0.0606307363821381	1.21230900854258	0.224852071005917	169	0.371919518252573	0.385505305193276	0.314481397200161	-0.22590594640773
M4297	5A	430248326	0.0606307935031482	1.21230900854258	0.387573964497041	169	0.371919518252573	0.385505305193276	0.314481397200161	0.451811791483436
M1543	2A	709705230	0.0608168150785178	1.21763184450312	0.109467455621302	169	0.371919518252573	0.385485498037956	0.314625667911329	0.38114578521764
M6940	7B	68344415	0.0608223329484182	1.21424631512987	0.198224852071006	169	0.371919518252573	0.385484901278118	0.314625667911329	-0.467072122734251
M1929	2B	215204652	0.0608765434564058	1.21634981842006	0.121301775147929	169	0.371919518252573	0.385479120264878	0.314625667911329	-0.843217716801746
M2716	3A	538847300	0.0609835739618517	1.21321018601723	0.165680473372781	169	0.371919518252573	0.385467798235187	0.31480316904503	0.422515172813867
M5071	5B	679348756	0.061165844667877	1.21581995575767	0.100591715976331	169	0.371919518252573	0.385448511059031	0.315368182448304	0.47000470815445
M1773	2B	58978466	0.0614145094632611	1.2201248158522	0.289940828402367	169	0.371919518252573	0.385422304758572	0.316273769899386	-0.358444670597237
M353	1A	491149118	0.0615289643427565	1.19882596364811	0.289940828402367	169	0.371919518252573	0.385410269937902	0.316301774555876	-0.374710420285961
M6867	7A	724134841	0.0615660115332726	1.20767821297428	0.236686390532544	169	0.371919518252573	0.385406380584235	0.316301774555876	-0.356135662064254
M4842	5B	438220137	0.0618815257405484	1.21338471984374	0.420118343195266	169	0.371919518252573	0.385373375981189	0.317261279824643	-0.513084181984567
M7278	7D	549512251	0.0618992799473154	1.22145824564345	0.230769230769231	169	0.371919518252573	0.385371519473275	0.317261279824643	-0.383030500895842
M6058	6B	563485400	0.0621168645324247	1.20940715141501	0.162721893491124	169	0.371919518252573	0.385348872452459	0.318000165827342	-0.399262614500049
M5300	5D	546689237	0.0623735156664346	1.20402868914355	0.316568047337278	169	0.371919518252573	0.385322264608554	0.318445656523136	-0.385068188207345
M5302	5D	546689573	0.0623735252520493	1.2040286657478	0.366863905325444	169	0.371919518252573	0.385322264608554	0.318445656523136	0.192534086980591
M4138	5A	4848294	0.0628489945197783	1.18757836575215	0.284023668639053	169	0.371919518252573	0.385273279791471	0.318445656523136	-0.41615022400217
M4140	5A	4849358	0.0628489945197783	1.18757836575215	0.284023668639053	169	0.371919518252573	0.385273279791471	0.318445656523136	-0.41615022400217
M4143	5A	4850432	0.0628489945197783	1.18757836575215	0.284023668639053	169	0.371919518252573	0.385273279791471	0.318445656523136	-0.41615022400217
M4137	5A	4848261	0.0628490478824145	1.18757821799772	0.215976331360947	169	0.371919518252573	0.385273279791472	0.318445656523136	0.416150139005566
M4139	5A	4848416	0.0628490478824145	1.18757821799772	0.215976331360947	169	0.371919518252573	0.385273279791472	0.318445656523136	0.416150139005566
M4142	5A	4850431	0.0628490478824145	1.18757821799772	0.215976331360947	169	0.371919518252573	0.385273279791472	0.318445656523136	0.416150139005566
M5087	5B	692636023	0.0628656283369387	1.19963211950883	0.304733727810651	169	0.371919518252573	0.38527157651275	0.318445656523136	0.403279011377972
M4841	5B	438219526	0.0629816787276695	1.20785425776279	0.423076923076923	169	0.371919518252573	0.385259694173002	0.318660806740113	0.498227882575563
M1651	2A	762289296	0.0630605827233813	1.19967745554349	0.150887573964497	169	0.371919518252573	0.385251622548946	0.31868772902563	0.363432601269714
M7263	7D	451050609	0.0634372573196945	1.19154552373433	0.156804733727811	169	0.371919518252573	0.385213225994595	0.320181162885527	0.398494809540111
M685	1B	373147011	0.0635039526480416	1.20513685303005	0.198224852071006	169	0.371919518252573	0.385206460363885	0.320181162885527	0.342819676276569
M5952	6B	277163350	0.0637939113852504	1.18902865237327	0.266272189349112	169	0.371919518252573	0.38517710678648	0.32126910489479	-0.352758338176308
M6285	6D	425898042	0.0640740872948783	1.18173848157364	0.124260355029586	169	0.371919518252573	0.385148876232824	0.321951679548947	-0.320524022945293
M4377	5A	503946111	0.0641082785166403	1.18901129598591	0.461538461538462	169	0.371919518252573	0.385145440391844	0.321951679548947	-0.668478235473728
M1669	2A	765707950	0.0642142473554627	1.179677360938	0.260355029585799	169	0.371919518252573	0.385134813929887	0.321951679548947	-0.322571680295766
M6478	7A	127838579	0.0642586135645086	1.18158931451093	0.168639053254438	169	0.371919518252573	0.385130359225105	0.321951679548947	-0.408386383143593
M3444	3D	604366156	0.0643479135204977	1.18375153573382	0.13905325443787	169	0.371919518252573	0.38512141945004	0.321951679548947	-0.281853819455641
M4848	5B	455737991	0.0644498051648435	1.20091922194053	0.334319526627219	169	0.371919518252573	0.385111252501196	0.321951679548947	0.374758078096459
M4850	5B	455738909	0.0644498051648435	1.20091922194053	0.334319526627219	169	0.371919518252573	0.385111252501196	0.321951679548947	0.374758078096459
M394	1A	514136036	0.0650598586629323	1.17976523332321	0.177514792899408	169	0.371919518252573	0.385050633593163	0.324162987879812	-0.37779856824581
M396	1A	514136129	0.0650598586629323	1.17976523332321	0.177514792899408	169	0.371919518252573	0.385050633593163	0.324162987879812	-0.37779856824581
M3333	3B	802849109	0.0651565952217611	1.19027682980378	0.275147928994083	169	0.371919518252573	0.385041082298658	0.324162987879812	0.385815949189077
M400	1A	514137592	0.0652653114268545	1.17684850832211	0.266272189349112	169	0.371919518252573	0.38503035227534	0.324162987879812	-0.30593343157247
M595	1B	26185889	0.0652667110208256	1.19030618474672	0.0976331360946746	169	0.371919518252573	0.385030213055628	0.324162987879812	-0.432299802301088
M5966	6B	342993020	0.0653432186781788	1.17598125546893	0.183431952662722	169	0.371919518252573	0.385022677433282	0.324171225767689	-0.340783317863533
M1570	2A	716457525	0.0656983966095173	1.18433284129663	0.0650887573964497	169	0.371919518252573	0.384987844739928	0.325444744676144	-0.503963281561312
M2248	2B	709823775	0.0657506903916495	1.18160715788237	0.156804733727811	169	0.371919518252573	0.38498273814834	0.325444744676144	0.298282586838553
M4522	5A	637457963	0.0658253512667517	1.17979474720238	0.307692307692308	169	0.371919518252573	0.384975440196758	0.325444744676144	0.394338182149795
M890	1B	630832596	0.0664097885349364	1.18000594270553	0.281065088757396	169	0.371919518252573	0.384918647986984	0.327959856493512	-0.37414958760565
M1123	1D	433213083	0.0666362152251213	1.16516520869402	0.233727810650888	169	0.371919518252573	0.38489680304311	0.328703243895217	-0.365311099649482
M3190	3B	610751837	0.0673033145786879	1.17790882238136	0.313609467455621	169	0.371919518252573	0.384832882404763	0.331616217793285	-0.485910264436043
M5580	6A	497789707	0.0676853477786637	1.18052485021656	0.331360946745562	169	0.371919518252573	0.384796584006525	0.332957591611135	-0.563313747949913
M3192	3B	612101461	0.0679461634448416	1.17160544588751	0.186390532544379	169	0.371919518252573	0.384771927824906	0.332957591611135	-0.325267299777515
M4943	5B	520886418	0.0680821989349518	1.1697218845246	0.115384615384615	169	0.371919518252573	0.384759110906292	0.332957591611135	-0.457299639391909
M1256	2A	78329376	0.0681127810546456	1.17761876424873	0.260355029585799	169	0.371919518252573	0.384756238012512	0.332957591611135	0.421843046309274
M1258	2A	78331311	0.0681127810546456	1.17761876424873	0.260355029585799	169	0.371919518252573	0.384756238012512	0.332957591611135	0.421843046309274
M1261	2A	78341551	0.0681127810546456	1.17761876424873	0.260355029585799	169	0.371919518252573	0.384756238012512	0.332957591611135	0.421843046309274
M2887	3A	730069354	0.0681136980298927	1.16595377552076	0.153846153846154	169	0.371919518252573	0.384756148942332	0.332957591611135	0.409221476789321
M4722	5B	177192719	0.0682562387812863	1.17386765514968	0.227810650887574	169	0.371919518252573	0.384742747394451	0.333155318876733	-0.313191855198262
M7124	7B	657872679	0.0683079942651902	1.16630221849172	0.0710059171597633	169	0.371919518252573	0.384737896536766	0.333155318876733	0.339901796484704
M3111	3B	482997575	0.0688994382027287	1.16765143647385	0.118343195266272	169	0.371919518252573	0.384682661072397	0.335284794220245	-0.626201499462297
M3117	3B	488188127	0.0688994382027287	1.16765143647385	0.118343195266272	169	0.371919518252573	0.384682661072397	0.335284794220245	-0.626201499462297
M6518	7A	232747989	0.0692374943652157	1.14936759171787	0.0976331360946746	169	0.371919518252573	0.384651361026491	0.336551726257855	0.444210030702152
M5066	5B	672594704	0.0695710055410402	1.15669777805182	0.343195266272189	169	0.371919518252573	0.38462059981871	0.33776371028019	-0.233272419138284
M386	1A	508527917	0.0696428061141099	1.1435787128448	0.201183431952663	169	0.371919518252573	0.384613997413605	0.33776371028019	-0.274687837060362
M4133	5A	1225706	0.0700426446346113	1.1482009749871	0.189349112426035	169	0.371919518252573	0.384577391426442	0.339060009978813	0.40941922058197
M3864	4B	22855036	0.0700666610323339	1.15029584224249	0.301775147928994	169	0.371919518252573	0.384575194456011	0.339060009978813	-0.358169894484085
M2317	2B	789869194	0.0702449000479815	1.16208237034675	0.109467455621302	169	0.371919518252573	0.384558957513746	0.339543149673892	-0.403817984469498
M3412	3D	497601307	0.0706591752925729	1.14153885834722	0.0532544378698225	169	0.371919518252573	0.384521376307406	0.341164869779413	-0.45160987552697
M1687	2A	778919227	0.0711249354011965	1.15435734289921	0.215976331360947	169	0.371919518252573	0.384479406983603	0.34264971659909	0.385343311124625
M1692	2A	779670506	0.0711249354011965	1.15435734289921	0.215976331360947	169	0.371919518252573	0.384479406983603	0.34264971659909	0.385343311124625
M434	1A	531607723	0.0713713889984329	1.13682443028032	0.227810650887574	169	0.371919518252573	0.384457306289996	0.343184817140137	-0.375177304350466
M3456	3D	609123913	0.0714305254785218	1.14581155011014	0.0946745562130178	169	0.371919518252573	0.384452019649326	0.343184817140137	-0.440229654368949
M2552	3A	186747960	0.0714741676683179	1.16212101474254	0.0857988165680473	169	0.371919518252573	0.384448131907945	0.343184817140137	-0.477295609774991
M4747	5B	236285884	0.071586167306695	1.14539063331014	0.443786982248521	169	0.371919518252573	0.384438132686443	0.343184817140137	-0.48743504445234
M5823	6B	48348762	0.0717023541245033	1.13501589485763	0.121301775147929	169	0.371919518252573	0.384427789988154	0.343184817140137	0.744881672181869
M4290	5A	414165093	0.0717114429720213	1.14454454770888	0.390532544378698	169	0.371919518252573	0.384426972382708	0.343184817140137	-0.399392061121233
M6785	7A	671417256	0.0725845484427676	1.11557099728005	0.275147928994083	169	0.371919518252573	0.384349779702306	0.346979778483031	-0.357979295953193
M6013	6B	475660895	0.0728645732095698	1.13294435420277	0.215976331360947	169	0.371919518252573	0.384325241812774	0.347934362260912	0.337993962531733
M2714	3A	536637323	0.0732280302748348	1.13728293616294	0.248520710059172	169	0.371919518252573	0.384293526807491	0.349187565026718	-0.384562423351824
M3133	3B	522393388	0.0732882698243562	1.13469850146892	0.136094674556213	169	0.371919518252573	0.384288300295887	0.349187565026718	0.693352631799762
M324	1A	481692078	0.0734201893162788	1.11706528951824	0.29585798816568	169	0.371919518252573	0.384276841048318	0.349431692229454	-0.343169769534377
M2944	3B	17081931	0.0736821760435643	1.13483435132189	0.156804733727811	169	0.371919518252573	0.384254159924095	0.349864220606143	0.382395509759311
M3710	4A	573886609	0.0738341947896594	1.12661064858029	0.100591715976331	169	0.371919518252573	0.384241017977751	0.349864220606143	-0.590362846561163
M3711	4A	575009572	0.0738341947896594	1.12661064858029	0.100591715976331	169	0.371919518252573	0.384241017977751	0.349864220606143	-0.590362846561163
M3715	4A	575426527	0.0738341947896594	1.12661064858029	0.100591715976331	169	0.371919518252573	0.384241017977751	0.349864220606143	-0.590362846561163
M568	1A	589055766	0.0745018861099676	1.11531887540612	0.272189349112426	169	0.371919518252573	0.384183739901709	0.352642260920513	-0.206124456490222
M5581	6A	498528193	0.074869430510032	1.13411691920798	0.127218934911243	169	0.371919518252573	0.384152446198994	0.353340897972979	0.826962529446483
M1217	2A	45120215	0.0748942378986828	1.13920468056898	0.36094674556213	169	0.371919518252573	0.384150331962064	0.353340897972979	-0.402595816140526
M1218	2A	45120233	0.0748942378986828	1.13920468056898	0.36094674556213	169	0.371919518252573	0.384150331962064	0.353340897972979	-0.402595816140526
M571	1A	590001461	0.0751761463535317	1.11463497528219	0.248520710059172	169	0.371919518252573	0.384126447334009	0.354284972641073	-0.211328015320465
M7269	7D	519966412	0.0755343869812251	1.11933196852486	0.218934911242604	169	0.371919518252573	0.384096227629914	0.354610184518959	-0.398560076071192
M6020	6B	478475067	0.0755549234223151	1.11794953330475	0.307692307692308	169	0.371919518252573	0.384094501677198	0.354610184518959	-0.383867403397169
M3365	3D	122454663	0.0755726622745322	1.10845490930926	0.27810650887574	169	0.371919518252573	0.384093018891376	0.354610184518959	0.350536511424245
M3368	3D	160612954	0.0755726622745322	1.10845490930926	0.27810650887574	169	0.371919518252573	0.384093018891376	0.354610184518959	0.350536511424245
M6539	7A	260905633	0.0758377086679333	1.12805993487596	0.284023668639053	169	0.371919518252573	0.384070770976941	0.355040134020834	-0.286540910011375
M4593	5B	16422835	0.0759101637490658	1.11540119797185	0.35207100591716	169	0.371919518252573	0.384064704750262	0.355040134020834	-0.388169062052228
M4592	5B	16422084	0.0759102202963038	1.11540119797185	0.29585798816568	169	0.371919518252573	0.384064704750265	0.355040134020834	0.194084492942532
M5578	6A	496841056	0.0761802052700492	1.12477660289944	0.423076923076923	169	0.371919518252573	0.384042162893814	0.355675988139209	0.403008340187675
M7108	7B	627300017	0.0762104172230862	1.09878595496326	0.384615384615385	169	0.371919518252573	0.384039645446097	0.355675988139209	0.241096815786324
M4141	5A	4849366	0.0763236486323858	1.10188148974899	0.218934911242604	169	0.371919518252573	0.384030200497431	0.355821014237742	-0.386065782137734
M6668	7A	567579424	0.0770373405881246	1.11155954962241	0.402366863905325	169	0.371919518252573	0.383971142717299	0.358762066760395	0.429712065142539
M3086	3B	419557018	0.0772422365166658	1.1018375164818	0.298816568047337	169	0.371919518252573	0.383954308224911	0.359329888672051	0.384322415160099
M3931	4B	506144626	0.0773466506379804	1.1105384722815	0.485207100591716	169	0.371919518252573	0.383945737661437	0.359429553554821	1.01613833421544
M681	1B	364419120	0.0775157493714409	1.12723925501055	0.343195266272189	169	0.371919518252573	0.383931891544358	0.359829271733881	0.301173144075328
M2664	3A	516121614	0.0779444170006773	1.11222178816628	0.224852071005917	169	0.371919518252573	0.383896931203584	0.361045208588164	0.393660861348863
M2666	3A	516553328	0.0779444170006773	1.11222178816628	0.224852071005917	169	0.371919518252573	0.383896931203584	0.361045208588164	0.393660861348863
M2416	2D	572789939	0.0783137828143194	1.10837023217575	0.0946745562130178	169	0.371919518252573	0.383866983643025	0.361994867745378	0.393753017042769
M2348	2D	32792868	0.0783165991866589	1.10868165577837	0.215976331360947	169	0.371919518252573	0.383866747609433	0.361994867745378	0.38394997922801
M2295	2B	751264143	0.0784769268339745	1.09799869021296	0.130177514792899	169	0.371919518252573	0.383853794289918	0.36234922187414	0.351898338098408
M2283	2B	742814954	0.0786508121006557	1.0985571197167	0.440828402366864	169	0.371919518252573	0.383839789154997	0.362765353789073	0.540257561466703
M1032	1D	302378506	0.078835780392846	1.123201083942	0.346153846153846	169	0.371919518252573	0.383824904602063	0.36304098665241	0.329371150494808
M3669	4A	521559394	0.0788782194504543	1.10092796737079	0.423076923076923	169	0.371919518252573	0.383821505310826	0.36304098665241	0.469543914589266
M4621	5B	42949218	0.0796462996723633	1.09763588929483	0.180473372781065	169	0.371919518252573	0.383760177833242	0.365947251591295	0.401245490824206
M959	1D	2103161	0.0796786557955648	1.10553052492597	0.112426035502959	169	0.371919518252573	0.383757596158634	0.365947251591295	-0.398203199036587
M373	1A	501031050	0.0798247333482596	1.09356129632859	0.390532544378698	169	0.371919518252573	0.383746017903055	0.365992088375918	-0.405818818126349
M3836	4A	742566319	0.0799418883319164	1.11137203033292	0.251479289940828	169	0.371919518252573	0.383736746385698	0.365992088375918	-0.399743900027531
M3839	4A	743952321	0.0799419338729205	1.11137213517285	0.497041420118343	169	0.371919518252573	0.383736746385701	0.365992088375918	0.199871919881588
M2150	2B	563859677	0.0805686652161676	1.09765473769843	0.372781065088757	169	0.371919518252573	0.383687373579258	0.368371093179745	-0.585584278382868
M4413	5A	549578120	0.0806378736341866	1.09368269742211	0.298816568047337	169	0.371919518252573	0.383681958025578	0.368371093179745	-0.435112501817059
M6373	7A	10193709	0.0807228769555366	1.09896437101598	0.375739644970414	169	0.371919518252573	0.383675301093434	0.368371093179745	0.355137864911967
M3407	3D	459215870	0.0808077248455781	1.09581407244437	0.298816568047337	169	0.371919518252573	0.383668650963828	0.368371093179745	-0.304719304756823
M2776	3A	603811708	0.0808868412869864	1.1046286436204	0.399408284023669	169	0.371919518252573	0.383662479661161	0.368371093179745	0.689726807756387
M2049	2B	424330991	0.0810960393769024	1.10083669276811	0.245562130177515	169	0.371919518252573	0.383646154265055	0.368935868215719	-0.279856091877079
M3398	3D	426450479	0.0813659333821671	1.08209030135115	0.307692307692308	169	0.371919518252573	0.383625182202758	0.369775296409408	-0.392772642718757
M3088	3B	422524822	0.0815980523409654	1.09646369154583	0.402366863905325	169	0.371919518252573	0.383607200168638	0.370441472420043	0.221044502775154
M2483	3A	20020918	0.0816916750170396	1.09556169628851	0.313609467455621	169	0.371919518252573	0.383599964717634	0.370478161778847	-0.376804859434845
M1548	2A	709837010	0.0820915306578626	1.09476362904708	0.479289940828402	169	0.371919518252573	0.383569150292774	0.371125698621297	-0.230430300633934
M1549	2A	709837010	0.0820915306578626	1.09476362904708	0.479289940828402	169	0.371919518252573	0.383569150292774	0.371125698621297	-0.230430300633934
M1550	2A	709837010	0.0820915306578626	1.09476362904708	0.479289940828402	169	0.371919518252573	0.383569150292774	0.371125698621297	-0.230430300633934
M3793	4A	631642197	0.0822940467296981	1.08423369335747	0.0562130177514792	169	0.371919518252573	0.383553615394007	0.371653301758418	0.488331116244069
M4703	5B	139166863	0.0826980632643517	1.0840070382087	0.440828402366864	169	0.371919518252573	0.383522722142529	0.373088866664487	-0.483939060269989
M2250	2B	715029293	0.0828596207930355	1.06815284648822	0.343195266272189	169	0.371919518252573	0.383510429324793	0.373280868209439	-0.205350452198001
M4346	5A	474541714	0.082933837285211	1.08403992139646	0.263313609467456	169	0.371919518252573	0.383504795891019	0.373280868209439	0.316597424064987
M1894	2B	202742924	0.0829991863508865	1.07540261964806	0.0562130177514792	169	0.371919518252573	0.383499822577434	0.373280868209439	-0.365418963538914
M4846	5B	455734850	0.0840796208727509	1.08645905740152	0.171597633136095	169	0.371919518252573	0.383418372739561	0.37774775726129	0.333345846169166
M5003	5B	572356538	0.0842748203683592	1.08603420446673	0.248520710059172	169	0.371919518252573	0.383403769533669	0.378232380326802	0.401871253031622
M3712	4A	575028595	0.0845223705500948	1.06840152790371	0.0946745562130177	169	0.371919518252573	0.383385308246641	0.378950711027392	0.641137597866813
M3508	4A	46124894	0.0851232971630522	1.06730351397121	0.254437869822485	169	0.371919518252573	0.383340744486285	0.380825063767931	-0.335321809204501
M3505	4A	45340285	0.0851233146674808	1.06730327260634	0.245562130177515	169	0.371919518252573	0.383340744486285	0.380825063767931	0.335321789993777
M6779	7A	670780807	0.0853006293978733	1.04970715880684	0.260355029585799	169	0.371919518252573	0.383327665213093	0.380825063767931	0.368378095349325
M2551	3A	176558290	0.08547179765793	1.0754055262473	0.28698224852071	169	0.371919518252573	0.383315064829735	0.380825063767931	0.408269946468849
M2315	2B	788657234	0.08572558602294	1.06363609483906	0.263313609467456	169	0.371919518252573	0.383296433043856	0.380825063767931	0.329063163144625
M7123	7B	657871694	0.08582007540386	1.06106485681985	0.144970414201183	169	0.371919518252573	0.383289507185109	0.380825063767931	0.562304342356736
M889	1B	630832212	0.0861552038096767	1.06580011406903	0.224852071005917	169	0.371919518252573	0.383265018629973	0.380825063767931	-0.35404149366062
M354	1A	492123959	0.086368230688613	1.05098631549991	0.331360946745562	169	0.371919518252573	0.383249510138786	0.380825063767931	-0.40481747425931
M363	1A	495447421	0.086368230688613	1.05098631549991	0.331360946745562	169	0.371919518252573	0.383249510138786	0.380825063767931	-0.40481747425931
M364	1A	495706534	0.086368230688613	1.05098631549991	0.331360946745562	169	0.371919518252573	0.383249510138786	0.380825063767931	-0.40481747425931
M2275	2B	731000003	0.0863683083935885	1.05098614156851	0.168639053254438	169	0.371919518252573	0.383249510138787	0.380825063767931	0.404817372591509
M2276	2B	731001198	0.0863683083935885	1.05098614156851	0.168639053254438	169	0.371919518252573	0.383249510138787	0.380825063767931	0.404817372591509
M2433	2D	601600212	0.0863683083935885	1.05098614156851	0.168639053254438	169	0.371919518252573	0.383249510138787	0.380825063767931	0.404817372591509
M360	1A	494450322	0.0863683083935885	1.05098614156851	0.168639053254438	169	0.371919518252573	0.383249510138787	0.380825063767931	0.404817372591509
M362	1A	495447076	0.0863683083935885	1.05098614156851	0.168639053254438	169	0.371919518252573	0.383249510138787	0.380825063767931	0.404817372591509
M365	1A	495706733	0.0863683083935885	1.05098614156851	0.168639053254438	169	0.371919518252573	0.383249510138787	0.380825063767931	0.404817372591509
M43	1A	26959380	0.0864352430579257	1.07272499921026	0.20414201183432	169	0.371919518252573	0.383244649795877	0.380825063767931	0.352880189465381
M7086	7B	573263215	0.0866731587007328	1.06697202043121	0.35207100591716	169	0.371919518252573	0.383227397401091	0.38148521375292	0.492052535873938
M4357	5A	480286008	0.0870336740463612	1.06210958747271	0.381656804733728	169	0.371919518252573	0.383201337440624	0.382624276073339	0.176746995966381
M2490	3A	24606257	0.0871086437793378	1.07734901323127	0.334319526627219	169	0.371919518252573	0.383195922455186	0.382624276073339	-0.498726204327568
M7192	7D	11070892	0.087644002951321	1.05841067311863	0.118343195266272	169	0.371919518252573	0.383157490724195	0.383613393616668	-0.301876048260354
M3688	4A	539295651	0.0876600572404804	1.06205459825844	0.21301775147929	169	0.371919518252573	0.383156347942419	0.383613393616668	0.427968105610841
M2513	3A	53041892	0.0877278753913851	1.0551177512085	0.186390532544379	169	0.371919518252573	0.383151497897201	0.383613393616668	-0.426025262439808
M6117	6B	633534768	0.0877492691420502	1.06107937151359	0.0857988165680473	169	0.371919518252573	0.383149971099665	0.383613393616668	0.437928305839208
M2896	3A	734129891	0.0877766966229781	1.06508294190575	0.198224852071006	169	0.371919518252573	0.383148007921194	0.383613393616668	-0.342605642982818
M3901	4B	314649946	0.0882825225031718	1.06522427146526	0.473372781065089	169	0.371919518252573	0.383112002780126	0.384714962699837	0.708819262008632
M864	1B	614452067	0.0882825225031718	1.06522427146526	0.473372781065089	169	0.371919518252573	0.383112002780126	0.384714962699837	0.708819262008632
M6482	7A	129059791	0.0882952373409461	1.06023462147857	0.0502958579881657	169	0.371919518252573	0.383111093351894	0.384714962699837	0.427363021687526
M382	1A	506854690	0.0888949283957521	1.03717273564946	0.328402366863905	169	0.371919518252573	0.383068681590356	0.385775791503528	-0.385557046944935
M383	1A	506855396	0.0888949988271809	1.03717261932688	0.171597633136095	169	0.371919518252573	0.383068681590356	0.385775791503528	0.385556960732263
M387	1A	508640861	0.0888949988271809	1.03717261932688	0.171597633136095	169	0.371919518252573	0.383068681590356	0.385775791503528	0.385556960732263
M388	1A	508641011	0.0888949988271809	1.03717261932688	0.171597633136095	169	0.371919518252573	0.383068681590356	0.385775791503528	0.385556960732263
M7084	7B	570906167	0.0889946422622084	1.04346914288122	0.266272189349112	169	0.371919518252573	0.383061660277627	0.38582161725488	0.325030567588307
M6889	7B	5923117	0.0892125649400173	1.05392208064532	0.266272189349112	169	0.371919518252573	0.383046348445435	0.386120387373856	-0.183884656459207
M6767	7A	661159541	0.0893691544615552	1.06089039648244	0.124260355029586	169	0.371919518252573	0.383035372788254	0.386120387373856	0.247220518501039
M6768	7A	661159716	0.0893691544615552	1.06089039648244	0.0621301775147929	169	0.371919518252573	0.383035372788254	0.386120387373856	0.494441037002078
M6190	6D	2406618	0.0894224593602917	1.03574091823464	0.251479289940828	169	0.371919518252573	0.383031647583301	0.386120387373856	0.368790201460747
M4600	5B	21184456	0.089509320924348	1.0456988526165	0.0828402366863905	169	0.371919518252573	0.38302556111365	0.386120387373856	0.395235370335129
M1603	2A	739876113	0.0897304611374152	1.05963364128758	0.304733727810651	169	0.371919518252573	0.383010114220787	0.386689181279747	-0.264763944494796
M1757	2B	42953411	0.0899292738844908	1.04912954750667	0.0621301775147929	169	0.371919518252573	0.38299627308207	0.386715738437754	-0.506201471708822
M3054	3B	253660601	0.0900310473533882	1.03660526549211	0.177514792899408	169	0.371919518252573	0.382989198056766	0.386715738437754	-0.365789736426171
M3055	3B	253895100	0.0900310821202517	1.03660496120495	0.322485207100592	169	0.371919518252573	0.382989198056765	0.386715738437754	0.365789697153225
M2291	2B	746036594	0.0902198739794665	1.03646462005945	0.242603550295858	169	0.371919518252573	0.382976094530366	0.386715738437754	0.374464757736934
M6223	6D	78082538	0.0902606324588254	1.03365727360587	0.227810650887574	169	0.371919518252573	0.38297326240828	0.386715738437754	-0.290508201492493
M5648	6A	563378417	0.0902723647103601	1.05254310896997	0.464497041420118	169	0.371919518252573	0.38297246405907	0.386715738437754	0.590316458417576
M1293	2A	117390903	0.0904367103695411	1.06246125485048	0.224852071005917	169	0.371919518252573	0.382961081846516	0.387036949219844	-0.356288593891396
M1816	2B	133007073	0.0906027088077995	1.03716290031226	0.390532544378698	169	0.371919518252573	0.382949611754911	0.387364592148647	-0.397342613073022
M2246	2B	708201938	0.0909061508607622	1.03837834067105	0.186390532544379	169	0.371919518252573	0.382928718826467	0.388133653517607	0.363355186738687
M4705	5B	141148746	0.0909618236712931	1.04213852277145	0.440828402366864	169	0.371919518252573	0.382924886681445	0.388133653517607	-0.468223992448856
M6406	7A	48056182	0.0911944575393303	1.03546159115161	0.307692307692308	169	0.371919518252573	0.382908933819584	0.3887433027587	-0.186249641299278
M6516	7A	230593054	0.09131492086783	1.04212334269505	0.165680473372781	169	0.371919518252573	0.382900684814935	0.388831255670997	-0.369281891982691
M6122	6B	651010501	0.0914481405068656	1.03825301403223	0.14792899408284	169	0.371919518252573	0.382891573820338	0.388831255670997	-0.294005505647441
M2200	2B	658612707	0.0914844261206988	1.02795025799493	0.476331360946746	169	0.371919518252573	0.382889101207041	0.388831255670997	-0.36008763471709
M744	1B	481864421	0.091599708344219	1.0261199576259	0.150887573964497	169	0.371919518252573	0.38288124282681	0.388939545920404	0.345260098606062
M6262	6D	343947104	0.0919031331753352	1.04774653173922	0.384615384615385	169	0.371919518252573	0.382860597846383	0.389845709875002	0.39317632295176
M3855	4B	14118208	0.0923361582095661	1.03413538337677	0.0769230769230769	169	0.371919518252573	0.382831250901384	0.391299316248171	-0.474609612740778
M847	1B	572532178	0.092983392480665	1.03492201709639	0.497041420118343	169	0.371919518252573	0.382787732778792	0.393656962691848	2.02186252718479
M1215	2A	44095942	0.0936274458352397	1.04261869146856	0.100591715976331	169	0.371919518252573	0.382744644008631	0.395996550695726	-0.407701424521406
M6351	6D	469250333	0.0938637644308471	1.04503926930042	0.168639053254438	169	0.371919518252573	0.382728933791208	0.39660874512195	-0.314323307439203
M2287	2B	743738847	0.0942410461237653	1.020959068989	0.464497041420118	169	0.371919518252573	0.382703948752005	0.397619514101053	-0.417027390391304
M5937	6B	239286011	0.0942865945467054	1.02631050110795	0.224852071005917	169	0.371919518252573	0.382700952238641	0.397619514101053	0.337817168855501
M70	1A	64597300	0.0947624057277238	1.01507379520053	0.488165680473373	169	0.371919518252573	0.382669608038198	0.398142705312294	-1.05127426973769
M80	1A	92574091	0.0947624057277238	1.01507379520053	0.488165680473373	169	0.371919518252573	0.382669608038198	0.398142705312294	-1.05127426973769
M6455	7A	112265416	0.0949798612918631	1.03125799910291	0.118343195266272	169	0.371919518252573	0.38265534071078	0.398142705312294	0.719992249544461
M5106	5B	712600052	0.095053710933713	1.00680185223451	0.275147928994083	169	0.371919518252573	0.382650501457295	0.398142705312294	-0.384813319048988
M5108	5B	712600972	0.0950538045590461	1.00680185223451	0.449704142011834	169	0.371919518252573	0.382650501457293	0.398142705312294	0.192406604588275
M2662	3A	514313639	0.0950540542473691	1.02833679635738	0.136094674556213	169	0.371919518252573	0.382650479187287	0.398142705312294	-0.362151073816845
M3395	3D	394753317	0.0950541577679316	1.0283367255855	0.363905325443787	169	0.371919518252573	0.382650479187285	0.398142705312294	0.362150960754573
M6582	7A	329781671	0.0953830438922909	1.02626344297936	0.0502958579881657	169	0.371919518252573	0.382629000593103	0.39913426386233	-0.505399311556317
M4072	4D	20579699	0.0957356188297606	1.03283484377166	0.0976331360946746	169	0.371919518252573	0.382606041555467	0.400222939335611	0.415583967713994
M6728	7A	610934198	0.0959341686608028	1.02171683024166	0.289940828402367	169	0.371919518252573	0.382593156713993	0.400666233818647	-0.299681938232006
M5016	5B	589372194	0.0968874143935198	1.01447994956317	0.387573964497041	169	0.371919518252573	0.382531727741607	0.403714759270862	0.408589352270752
M1781	2B	75606706	0.0969250366809147	1.01495003309101	0.470414201183432	169	0.371919518252573	0.382529330830001	0.403714759270862	0.703475301323209
M3938	4B	527958241	0.0969437427018463	1.01630146014023	0.091715976331361	169	0.371919518252573	0.382528097828851	0.403714759270862	-0.326395682019935
M7	1A	3389430	0.0971117985572161	1.01050371388938	0.103550295857988	169	0.371919518252573	0.382517339826511	0.404026128291357	-0.395432632631397
M2475	3A	11839059	0.0974483676561522	1.01132792851543	0.381656804733728	169	0.371919518252573	0.382495869970142	0.40503731316583	-0.208588830695071
M6793	7A	676103728	0.0981258195401499	1.00154723560179	0.455621301775148	169	0.371919518252573	0.382452887165125	0.4069492944625	-0.156923530776688
M6794	7A	676103730	0.0981258195401499	1.00154723560179	0.455621301775148	169	0.371919518252573	0.382452887165125	0.4069492944625	-0.156923530776688
M49	1A	32892646	0.0981902592272714	1.02583776137206	0.476331360946746	169	0.371919518252573	0.382448819828183	0.4069492944625	0.235001980858005
M3961	4B	542751995	0.098526359925013	1.0045037141347	0.177514792899408	169	0.371919518252573	0.382427620500036	0.407793523455272	-0.297025329713613
M7270	7D	525372162	0.0987082876886876	1.00052048443703	0.153846153846154	169	0.371919518252573	0.38241618072643	0.407793523455272	-0.307115343313214
M380	1A	505471057	0.0987218997364678	0.996137024452145	0.449704142011834	169	0.371919518252573	0.382415331587118	0.407793523455272	-0.202769621703924
M6704	7A	596719118	0.098837190794987	0.997787855386718	0.218934911242604	169	0.371919518252573	0.382408089192046	0.407793523455272	-0.366463453853044
M441	1A	532921523	0.099053659027166	0.995406586250297	0.325443786982249	169	0.371919518252573	0.382394540172835	0.407793523455272	-0.182931482969265
M440	1A	532921489	0.0990537329731915	0.995406586250297	0.337278106508876	169	0.371919518252573	0.382394540172834	0.407793523455272	0.365862886044379
M442	1A	533447452	0.0990537329731915	0.995406586250297	0.337278106508876	169	0.371919518252573	0.382394540172834	0.407793523455272	0.365862886044379
M4568	5A	708418314	0.0992035283074923	1.00676046686189	0.372781065088757	169	0.371919518252573	0.382385169530924	0.407793523455272	-0.374313143851545
M3926	4B	482647861	0.0994929671729566	0.994310992671006	0.239644970414201	169	0.371919518252573	0.382367121884513	0.407793523455272	-0.325440250910709
M6409	7A	57873877	0.0997551937823007	0.984993689775062	0.168639053254438	169	0.371919518252573	0.382350807879492	0.407793523455272	-0.329288409832827
M4289	5A	414049327	0.0998227198281797	0.999315099069206	0.115384615384615	169	0.371919518252573	0.382346631477379	0.407793523455272	-0.384919493562947
M4291	5A	414167421	0.0998227198281797	0.999315099069206	0.115384615384615	169	0.371919518252573	0.382346631477379	0.407793523455272	-0.384919493562947
M4287	5A	414048956	0.099822745315831	0.999314768877713	0.384615384615385	169	0.371919518252573	0.382346631477377	0.407793523455272	0.384919465144037
M4288	5A	414049291	0.099822745315831	0.999314768877713	0.384615384615385	169	0.371919518252573	0.382346631477377	0.407793523455272	0.384919465144037
M4292	5A	414167609	0.099822745315831	0.999314768877713	0.384615384615385	169	0.371919518252573	0.382346631477377	0.407793523455272	0.384919465144037
M4720	5B	174256961	0.0999004683412709	0.997635319553095	0.251479289940828	169	0.371919518252573	0.382341803209427	0.407793523455272	-0.260885394808135
M3672	4A	522156937	0.100827989573928	1.00051493519592	0.115384615384615	169	0.371919518252573	0.38228459939159	0.411192111906479	-0.743805412403219
M5090	5B	693614442	0.101001950746244	0.983375149457057	0.263313609467456	169	0.371919518252573	0.382273954543351	0.411298098898004	-0.370259429621914
M3438	3D	600261870	0.101106123676855	0.995625720743852	0.210059171597633	169	0.371919518252573	0.382267581220053	0.411298098898004	0.365616230247756
M1834	2B	148240442	0.101423681946336	0.990167991564341	0.417159763313609	169	0.371919518252573	0.382248186313794	0.411298098898004	-0.448614543246634
M1837	2B	150707767	0.101423681946336	0.990167991564341	0.417159763313609	169	0.371919518252573	0.382248186313794	0.411298098898004	-0.448614543246634
M1838	2B	153223758	0.101423775022643	0.990168011316467	0.0828402366863905	169	0.371919518252573	0.382248186313796	0.411298098898004	0.448614416498353
M1839	2B	153762119	0.101423775022643	0.990168011316467	0.165680473372781	169	0.371919518252573	0.382248186313796	0.411298098898004	0.224307208249177
M907	1B	646167658	0.101939178050805	0.987898354919419	0.168639053254438	169	0.371919518252573	0.382216855743255	0.412615495456107	-0.350175546311092
M908	1B	646167728	0.101939178050805	0.987898354919419	0.168639053254438	169	0.371919518252573	0.382216855743255	0.412615495456107	-0.350175546311092
M2847	3A	685357896	0.102747251549315	0.995779810983869	0.396449704142012	169	0.371919518252573	0.382168093171727	0.414723528853759	0.179228000055668
M2848	3A	685357916	0.102747251549315	0.995779810983869	0.396449704142012	169	0.371919518252573	0.382168093171727	0.414723528853759	0.179228000055668
M2853	3A	685360270	0.102747251549315	0.995779843524399	0.396449704142012	169	0.371919518252573	0.382168093171727	0.414723528853759	0.179228000055668
M211	1A	337011736	0.103419909350348	0.993661134718926	0.331360946745562	169	0.371919518252573	0.382127810298052	0.416232075051003	-0.35128089794518
M1138	1D	462741398	0.103717721669847	0.977523555569764	0.455621301775148	169	0.371919518252573	0.382110093155798	0.416232075051003	0.541553989912359
M6033	6B	518390761	0.103739588993576	0.994987474391074	0.381656804733728	169	0.371919518252573	0.38210878159493	0.416232075051003	-0.387308489717675
M6034	6B	518391414	0.103739610157257	0.994987084912337	0.118343195266272	169	0.371919518252573	0.382108781594929	0.416232075051003	0.387308464082761
M6035	6B	519151099	0.103739610157257	0.994987474391074	0.236686390532544	169	0.371919518252573	0.382108781594929	0.416232075051003	0.19365423204138
M3342	3B	826082293	0.103845186549545	0.978654399114952	0.381656804733728	169	0.371919518252573	0.382102507512658	0.416232075051003	-0.368154217225879
M670	1B	331422669	0.103857608469863	0.983280804266551	0.304733727810651	169	0.371919518252573	0.382101767070096	0.416232075051003	-0.297016446991279
M5763	6A	615458518	0.103889834479366	0.98446846171484	0.423076923076923	169	0.371919518252573	0.382099865641046	0.416232075051003	0.400664208395547
M4432	5A	570717995	0.104409356968886	0.964989646674049	0.313609467455621	169	0.371919518252573	0.382069104593395	0.417690788666737	0.348823279764314
M2372	2D	128456828	0.104480599657804	0.985807437854449	0.112426035502959	169	0.371919518252573	0.382064892019088	0.417690788666737	-0.274057280164293
M4730	5B	196471633	0.10455666017215	0.981934148028272	0.443786982248521	169	0.371919518252573	0.382060408423604	0.417690788666737	-0.442407408086325
M3871	4B	30727924	0.104639691919513	0.975198148185462	0.0591715976331361	169	0.371919518252573	0.382055503999639	0.417690788666737	-0.398377383244309
M743	1B	480841645	0.105613198553602	0.985616954828454	0.165680473372781	169	0.371919518252573	0.38199849914089	0.420064809311553	0.279965852057224
M6486	7A	155513002	0.105675380822199	0.987910913182809	0.0621301775147929	169	0.371919518252573	0.381994864196162	0.420064809311553	-0.326875576817727
M508	1A	564302528	0.105869357335949	0.973921476267238	0.254437869822485	169	0.371919518252573	0.381983577891254	0.420064809311553	-0.267953791255657
M6929	7B	58250485	0.106108588919476	0.971620435191893	0.251479289940828	169	0.371919518252573	0.381969695126762	0.420064809311553	0.302599330990176
M5821	6B	46924607	0.106178190654528	0.976214043892911	0.0798816568047337	169	0.371919518252573	0.381965656092239	0.420064809311553	0.33186589302457
M766	1B	520525748	0.106228526595553	0.970423032565141	0.0798816568047337	169	0.371919518252573	0.381962746435959	0.420064809311553	0.391526538063687
M768	1B	520525968	0.106228526595553	0.970423032565141	0.0798816568047337	169	0.371919518252573	0.381962746435959	0.420064809311553	0.391526538063687
M6040	6B	528915436	0.106291064910839	0.982494046836872	0.142011834319527	169	0.371919518252573	0.381959109260306	0.420064809311553	-0.301912382675134
M2992	3B	67942459	0.106494695356372	0.967871901210872	0.313609467455621	169	0.371919518252573	0.381947347266558	0.420064809311553	-0.176565755066342
M2998	3B	68906632	0.106494695356372	0.96787177133081	0.156804733727811	169	0.371919518252573	0.381947347266558	0.420064809311553	-0.353131510132684
M4533	5A	657202023	0.106526059704867	0.98275684508095	0.136094674556213	169	0.371919518252573	0.381945535552792	0.420064809311553	0.562697739176517
M1605	2A	740361107	0.10658809938374	0.98895561148886	0.0680473372781065	169	0.371919518252573	0.38194195343449	0.420064809311553	-0.49774240112113
M1606	2A	740361540	0.10658809938374	0.98895561148886	0.0680473372781065	169	0.371919518252573	0.38194195343449	0.420064809311553	-0.49774240112113
M831	1B	570293210	0.106678891393767	0.964973179771783	0.118343195266272	169	0.371919518252573	0.381936731889562	0.420064809311553	0.354109305743421
M3118	3B	488189969	0.106700783891829	0.977145857509486	0.115384615384615	169	0.371919518252573	0.38193545669993	0.420064809311553	0.585805025009023
M3738	4A	584543683	0.107405783662936	0.96667185703933	0.106508875739645	169	0.371919518252573	0.381894966792727	0.420064809311553	-0.338290551348607
M5374	6A	24074047	0.107478327042584	0.961723573384338	0.281065088757396	169	0.371919518252573	0.381890824244054	0.420064809311553	-0.354995645816668
M1243	2A	71623282	0.108051738652363	0.971450237319883	0.242603550295858	169	0.371919518252573	0.381858142224294	0.420064809311553	0.361338781495036
M1832	2B	146955997	0.108586136162475	0.948645665140673	0.189349112426035	169	0.371919518252573	0.381827855966054	0.420064809311553	0.308039741385826
M5945	6B	259883491	0.10882893532505	0.957520107729115	0.254437869822485	169	0.371919518252573	0.381814136696302	0.420064809311553	-0.328028084871875
M3944	4B	534735513	0.109141723139322	0.96440504122527	0.0946745562130178	169	0.371919518252573	0.381796525495259	0.420064809311553	-0.300218522902945
M2279	2B	732606339	0.109565487042411	0.978556411908181	0.0887573964497041	169	0.371919518252573	0.38177277192706	0.420064809311553	0.421848149867071
M2129	2B	539811500	0.109818490786093	0.959002663580614	0.248520710059172	169	0.371919518252573	0.381758629418101	0.420064809311553	-0.419611732021156
M2139	2B	544765659	0.109818490786093	0.95900196398994	0.124260355029586	169	0.371919518252573	0.381758629418101	0.420064809311553	-0.839223464042313
M2140	2B	544765714	0.109818567098121	0.959002663580614	0.375739644970414	169	0.371919518252573	0.381758629418102	0.420064809311553	0.839223300668664
M2141	2B	544766185	0.109818567098121	0.959002663580614	0.375739644970414	169	0.371919518252573	0.381758629418102	0.420064809311553	0.839223300668664
M5057	5B	662028540	0.109818567098121	0.959002663580614	0.375739644970414	169	0.371919518252573	0.381758629418102	0.420064809311553	0.839223300668664
M4686	5B	124774020	0.110083922214126	0.959245171825198	0.124260355029586	169	0.371919518252573	0.381743833364499	0.420064809311553	-0.228554494313536
M4704	5B	139353145	0.110083922214126	0.959245171825198	0.0621301775147929	169	0.371919518252573	0.381743833364499	0.420064809311553	-0.457108988627072
M4707	5B	142664913	0.110083922214126	0.959245171825198	0.0621301775147929	169	0.371919518252573	0.381743833364499	0.420064809311553	-0.457108988627072
M4708	5B	143719613	0.110083922214126	0.959245171825198	0.0621301775147929	169	0.371919518252573	0.381743833364499	0.420064809311553	-0.457108988627072
M4712	5B	157046303	0.110083922214126	0.959245171825198	0.0621301775147929	169	0.371919518252573	0.381743833364499	0.420064809311553	-0.457108988627072
M4715	5B	162491750	0.110083922214126	0.959245171825198	0.0621301775147929	169	0.371919518252573	0.381743833364499	0.420064809311553	-0.457108988627072
M4729	5B	192875390	0.110083922214126	0.959245171825198	0.0621301775147929	169	0.371919518252573	0.381743833364499	0.420064809311553	-0.457108988627072
M4739	5B	223124132	0.110083922214126	0.959245171825198	0.0621301775147929	169	0.371919518252573	0.381743833364499	0.420064809311553	-0.457108988627072
M4740	5B	234905972	0.110083922214126	0.959245171825198	0.124260355029586	169	0.371919518252573	0.381743833364499	0.420064809311553	-0.228554494313536
M4743	5B	236260019	0.110083922214126	0.959245411780806	0.124260355029586	169	0.371919518252573	0.381743833364499	0.420064809311553	-0.228554494313536
M4744	5B	236260456	0.110083922214126	0.959245411780806	0.124260355029586	169	0.371919518252573	0.381743833364499	0.420064809311553	-0.228554494313536
M4746	5B	236261615	0.110083922214126	0.959245171825198	0.124260355029586	169	0.371919518252573	0.381743833364499	0.420064809311553	-0.228554494313536
M5166	5D	193634075	0.110083922214126	0.959245171825198	0.0621301775147929	169	0.371919518252573	0.381743833364499	0.420064809311553	-0.457108988627072
M5168	5D	208510913	0.110083922214126	0.959245171825198	0.0621301775147929	169	0.371919518252573	0.381743833364499	0.420064809311553	-0.457108988627072
M4706	5B	141454950	0.110083943331474	0.959245411780806	0.437869822485207	169	0.371919518252573	0.381743833364499	0.420064809311553	0.457108964162714
M4723	5B	180022495	0.110083943331474	0.959245411780806	0.437869822485207	169	0.371919518252573	0.381743833364499	0.420064809311553	0.457108964162714
M4724	5B	180045748	0.110083943331474	0.959245411780806	0.437869822485207	169	0.371919518252573	0.381743833364499	0.420064809311553	0.457108964162714
M4725	5B	182991715	0.110083943331474	0.959245411780806	0.437869822485207	169	0.371919518252573	0.381743833364499	0.420064809311553	0.457108964162714
M4727	5B	185721065	0.110083943331474	0.959245411780806	0.437869822485207	169	0.371919518252573	0.381743833364499	0.420064809311553	0.457108964162714
M4732	5B	205586571	0.110083943331474	0.959245411780806	0.437869822485207	169	0.371919518252573	0.381743833364499	0.420064809311553	0.457108964162714
M4752	5B	243137805	0.110083943331474	0.959245411780806	0.437869822485207	169	0.371919518252573	0.381743833364499	0.420064809311553	0.457108964162714
M4753	5B	243140288	0.110083943331474	0.959245411780806	0.437869822485207	169	0.371919518252573	0.381743833364499	0.420064809311553	0.457108964162714
M4754	5B	243916711	0.110083943331474	0.959245411780806	0.437869822485207	169	0.371919518252573	0.381743833364499	0.420064809311553	0.457108964162714
M4339	5A	472344634	0.11037656500564	0.953787539794158	0.136094674556213	169	0.371919518252573	0.381727567348938	0.420810654084002	0.356843737607175
M6222	6D	73069760	0.11072757469793	0.945630065470386	0.301775147928994	169	0.371919518252573	0.381708113603006	0.421773792351139	-0.284147382913581
M191	1A	304040715	0.110823961139597	0.965997484185997	0.437869822485207	169	0.371919518252573	0.381702797353638	0.421773792351139	0.440823243602495
M4734	5B	208765680	0.111137573896049	0.949917702257968	0.0532544378698225	169	0.371919518252573	0.381685480132675	0.42259598994187	0.338847316478066
M192	1A	304997922	0.111578932478573	0.962801747139797	0.0650887573964497	169	0.371919518252573	0.381661227247114	0.423902067162019	0.452059251953845
M195	1A	306112162	0.111701549195078	0.961953839126609	0.437869822485207	169	0.371919518252573	0.381654509783512	0.423995976830747	0.439259598468951
M2878	3A	722207862	0.112076974548317	0.949670332394581	0.331360946745562	169	0.371919518252573	0.381633974996567	0.424632301712019	-0.33187826549802
M2961	3B	34522331	0.11226331731913	0.952371002043588	0.467455621301775	169	0.371919518252573	0.381623814898392	0.424632301712019	-0.453735309347223
M374	1A	501031123	0.112600167907156	0.94352051554121	0.115384615384615	169	0.371919518252573	0.381605499237086	0.424632301712019	-0.395190919316008
M1	1A	1176337	0.112738675173878	0.945500037681639	0.100591715976331	169	0.371919518252573	0.381597988100556	0.424632301712019	0.39802415047151
M6667	7A	567579363	0.112738675173878	0.945500037681639	0.100591715976331	169	0.371919518252573	0.381597988100556	0.424632301712019	0.39802415047151
M6671	7A	569390805	0.112738675173878	0.945500037681639	0.100591715976331	169	0.371919518252573	0.381597988100556	0.424632301712019	0.39802415047151
M6832	7A	708145187	0.112890462951809	0.950009314067107	0.301775147928994	169	0.371919518252573	0.381589763603228	0.424632301712019	0.311208783871923
M894	1B	640555481	0.113023872099114	0.947051209862806	0.27810650887574	169	0.371919518252573	0.38158254341725	0.424632301712019	-0.344592701115378
M1228	2A	59323126	0.113468258258921	0.954923136021796	0.245562130177515	169	0.371919518252573	0.381558568572093	0.424632301712019	-0.365926618493759
M1227	2A	59322566	0.113468328663951	0.954923167380808	0.254437869822485	169	0.371919518252573	0.381558568572091	0.424632301712019	0.365926546417626
M1229	2A	59323160	0.113468328663951	0.954923167380808	0.254437869822485	169	0.371919518252573	0.381558568572091	0.424632301712019	0.365926546417626
M1786	2B	91837296	0.113468328663951	0.954923167380808	0.254437869822485	169	0.371919518252573	0.381558568572091	0.424632301712019	0.365926546417626
M5913	6B	226865992	0.113510095259136	0.941882605910464	0.260355029585799	169	0.371919518252573	0.38155632323008	0.424632301712019	0.352432125019728
M4506	5A	609872838	0.113578126943558	0.937538856792055	0.195266272189349	169	0.371919518252573	0.381552661588106	0.424632301712019	0.198273406917997
M4507	5A	609872851	0.113578126943558	0.937538799903286	0.0976331360946746	169	0.371919518252573	0.381552661588106	0.424632301712019	0.396546813835995
M4508	5A	610216850	0.113578126943558	0.937538799903286	0.195266272189349	169	0.371919518252573	0.381552661588106	0.424632301712019	0.198273406917997
M2713	3A	536632161	0.113633996232794	0.948271530433351	0.479289940828402	169	0.371919518252573	0.381549660592385	0.424632301712019	0.177161782990044
M3136	3B	541080893	0.113633996232794	0.948271370732227	0.239644970414201	169	0.371919518252573	0.381549660592385	0.424632301712019	0.354323565980089
M3696	4A	555582789	0.114420395445453	0.937426350240166	0.183431952662722	169	0.371919518252573	0.381507552948537	0.427193082579836	-0.292501475286976
M5978	6B	402211764	0.114624132835834	0.937400242445689	0.0591715976331361	169	0.371919518252573	0.381496700226117	0.427193082579836	-0.339690618796438
M5054	5B	656905209	0.114713820143235	0.931069707349879	0.218934911242604	169	0.371919518252573	0.381491930846171	0.427193082579836	0.446389855155111
M5286	5D	521258233	0.114713820143235	0.931069468764392	0.109467455621302	169	0.371919518252573	0.381491930846171	0.427193082579836	0.892779710310222
M2352	2D	35683648	0.114836693891948	0.945411684995224	0.165680473372781	169	0.371919518252573	0.381485398482204	0.42728326567528	0.205376024749397
M310	1A	468607139	0.114951824185571	0.928882720461207	0.150887573964497	169	0.371919518252573	0.381479294388688	0.427344506907905	0.321746315837707
M3657	4A	489107486	0.115260176147442	0.938162999591239	0.121301775147929	169	0.371919518252573	0.381462933020844	0.427474643205627	-0.71528638316056
M3890	4B	95373625	0.115260176147442	0.938162999591239	0.121301775147929	169	0.371919518252573	0.381462933020844	0.427474643205627	-0.71528638316056
M5887	6B	153957322	0.115282933101864	0.929418641308087	0.218934911242604	169	0.371919518252573	0.381461743040022	0.427474643205627	-0.340660010116444
M1091	1D	421082374	0.116056599336093	0.937855257824217	0.375739644970414	169	0.371919518252573	0.381420980323139	0.429607804892836	0.349912894829615
M1095	1D	422681570	0.116056599336093	0.937855257824217	0.375739644970414	169	0.371919518252573	0.381420980323139	0.429607804892836	0.349912894829615
M3958	4B	539515041	0.116449776691855	0.923357450815328	0.251479289940828	169	0.371919518252573	0.381400386657448	0.430695117721966	0.316725561005285
M6844	7A	713855081	0.117475969347076	0.930768604840762	0.349112426035503	169	0.371919518252573	0.381346973326256	0.431210517668752	0.175246103509607
M6846	7A	713857015	0.117475969347076	0.930768604840762	0.349112426035503	169	0.371919518252573	0.381346973326256	0.431210517668752	0.175246103509607
M4107	4D	388930574	0.117677952722452	0.923995242924292	0.233727810650888	169	0.371919518252573	0.381336515929801	0.431210517668752	-0.234464006399318
M3943	4B	533489695	0.117817615570644	0.917092751930653	0.349112426035503	169	0.371919518252573	0.381329302866065	0.431210517668752	-0.276935018568061
M6670	7A	567584458	0.118223808002279	0.920112110504901	0.284023668639053	169	0.371919518252573	0.381308376244576	0.431210517668752	-0.359220436327352
M6702	7A	596688652	0.118223808002279	0.920112110504901	0.284023668639053	169	0.371919518252573	0.381308376244576	0.431210517668752	-0.359220436327352
M6705	7A	598216756	0.118223808002279	0.920112110504901	0.284023668639053	169	0.371919518252573	0.381308376244576	0.431210517668752	-0.359220436327352
M6707	7A	598350885	0.118223808002279	0.920112110504901	0.284023668639053	169	0.371919518252573	0.381308376244576	0.431210517668752	-0.359220436327352
M6694	7A	589237709	0.118223868006102	0.920112110504901	0.431952662721893	169	0.371919518252573	0.381308376244575	0.431210517668752	0.179610188311715
M6698	7A	595075022	0.118223868006102	0.92011191716033	0.431952662721893	169	0.371919518252573	0.381308376244575	0.431210517668752	0.179610188311715
M6699	7A	596038933	0.118223868006102	0.92011191716033	0.215976331360947	169	0.371919518252573	0.381308376244575	0.431210517668752	0.35922037662343
M6703	7A	596717201	0.118223868006102	0.92011191716033	0.215976331360947	169	0.371919518252573	0.381308376244575	0.431210517668752	0.35922037662343
M6706	7A	598220304	0.118223868006102	0.92011191716033	0.215976331360947	169	0.371919518252573	0.381308376244575	0.431210517668752	0.35922037662343
M6712	7A	607555580	0.118223868006102	0.92011191716033	0.215976331360947	169	0.371919518252573	0.381308376244575	0.431210517668752	0.35922037662343
M986	1D	27895910	0.11829833886603	0.92510637910818	0.112426035502959	169	0.371919518252573	0.381304552323398	0.431210517668752	0.268797013133593
M286	1A	427818542	0.118370297272833	0.912282935413877	0.171597633136095	169	0.371919518252573	0.381300860987863	0.431210517668752	0.312845204780167
M6016	6B	475661377	0.118575810429769	0.923093900252566	0.201183431952663	169	0.371919518252573	0.381290315825937	0.431210517668752	0.341836717435271
M6715	7A	608205212	0.118616670224001	0.936527023838864	0.446745562130177	169	0.371919518252573	0.381288209834492	0.431210517668752	-0.383431240503199
M7095	7B	593643160	0.11866020577275	0.931324582897492	0.144970414201183	169	0.371919518252573	0.38128598135318	0.431210517668752	-0.364623077356013
M7277	7D	549511999	0.11866020577275	0.931324582897492	0.144970414201183	169	0.371919518252573	0.38128598135318	0.431210517668752	-0.364623077356013
M6369	7A	7588726	0.118679966996341	0.916643245488264	0.124260355029586	169	0.371919518252573	0.381284964789913	0.431210517668752	-0.328051465971626
M3705	4A	570267558	0.118780227734225	0.92229727914308	0.103550295857988	169	0.371919518252573	0.381279834458284	0.431213048044365	-0.492744503208911
M4728	5B	192862383	0.119681356303003	0.921944422868069	0.443786982248521	169	0.371919518252573	0.381233930446982	0.43343833785663	-0.41974498621272
M6652	7A	538576659	0.119757597199618	0.916969020131313	0.236686390532544	169	0.371919518252573	0.381230070432318	0.43343833785663	0.36316241387453
M3656	4A	481415147	0.119793509677762	0.920759630247811	0.14792899408284	169	0.371919518252573	0.381228248280845	0.43343833785663	-0.344268867477545
M3889	4B	91754536	0.119793509677762	0.920759630247811	0.14792899408284	169	0.371919518252573	0.381228248280845	0.43343833785663	-0.344268867477545
M1415	2A	461979127	0.120393436082297	0.922201101242257	0.27810650887574	169	0.371919518252573	0.381197925458744	0.435245385369305	-0.282678432765415
M3784	4A	615219959	0.120750999661037	0.921444854052343	0.162721893491124	169	0.371919518252573	0.381179945035043	0.436173961244329	-0.347489097999313
M1173	2A	3101861	0.12136375291984	0.921162236003056	0.0857988165680473	169	0.371919518252573	0.381149256079869	0.437489796947312	-0.368950840691227
M1208	2A	41232478	0.121418318155315	0.932859500423337	0.239644970414201	169	0.371919518252573	0.381146528293463	0.437489796947312	-0.363102111328796
M1209	2A	41236059	0.121418318155315	0.932859500423337	0.239644970414201	169	0.371919518252573	0.381146528293463	0.437489796947312	-0.363102111328796
M6878	7A	735405480	0.121953380971236	0.91789663260322	0.0739644970414201	169	0.371919518252573	0.381119889095095	0.438323728619437	-0.431402569889885
M6882	7A	736691367	0.121953380971236	0.91789663260322	0.0739644970414201	169	0.371919518252573	0.381119889095095	0.438323728619437	-0.431402569889885
M6883	7A	736691630	0.121953380971236	0.91789663260322	0.0739644970414201	169	0.371919518252573	0.381119889095095	0.438323728619437	-0.431402569889885
M1737	2B	29037623	0.122986276732149	0.910661915494889	0.349112426035503	169	0.371919518252573	0.381068823657347	0.441303698862418	-0.179160019993812
M1741	2B	29039217	0.122986276732149	0.910661915494889	0.349112426035503	169	0.371919518252573	0.381068823657347	0.441303698862418	-0.179160019993812
M3917	4B	427495511	0.123575125420854	0.919020625660152	0.334319526627219	169	0.371919518252573	0.381039932241249	0.442717872590091	0.331880618379667
M2033	2B	421708608	0.123584832131475	0.909264914675358	0.369822485207101	169	0.371919518252573	0.381039454180267	0.442717872590091	0.218603735115096
M5467	6A	88857773	0.123769496734669	0.89443029593766	0.322485207100592	169	0.371919518252573	0.381030427601713	0.443012967237892	0.337563649371258
M2940	3B	14986498	0.124332365475573	0.914343782554982	0.195266272189349	169	0.371919518252573	0.38100299924426	0.444660177435762	0.261899124748311
M6032	6B	516081997	0.124923120166957	0.916012660163043	0.381656804733728	169	0.371919518252573	0.380974352040016	0.446404318022353	-0.355813420202203
M1210	2A	41236061	0.126401381921846	0.917443557168719	0.242603550295858	169	0.371919518252573	0.380903350663987	0.450705451734769	0.346157025668191
M1212	2A	41237240	0.126424202678687	0.914648272686387	0.245562130177515	169	0.371919518252573	0.380902262495082	0.450705451734769	0.339984508676793
M3689	4A	541361689	0.126438957251846	0.902269024962861	0.289940828402367	169	0.371919518252573	0.380901558170495	0.450705451734769	0.370484804868255
M6349	6D	469250257	0.126697966985393	0.908477498618395	0.177514792899408	169	0.371919518252573	0.380889206095837	0.451257314978403	-0.264498577517074
M3733	4A	584124092	0.127208980866971	0.894918811293303	0.0887573964497042	169	0.371919518252573	0.380864935512834	0.452705091318696	-0.314699678289628
M2219	2B	689871439	0.127748893518196	0.900615311465926	0.0917159763313609	169	0.371919518252573	0.380839427109094	0.45348433482189	0.373203115707579
M5433	6A	65860760	0.128040250631129	0.887708358468478	0.230769230769231	169	0.371919518252573	0.380825705762998	0.45348433482189	0.325650821838906
M2987	3B	64703830	0.128086782059915	0.886809956905149	0.20414201183432	169	0.371919518252573	0.380823508807276	0.45348433482189	-0.288476065767405
M5044	5B	636602037	0.128125910411296	0.89811688184663	0.355029585798817	169	0.371919518252573	0.380821674947638	0.45348433482189	-0.511571918619524
M3918	4B	443453538	0.128155003129581	0.903893287057865	0.168639053254438	169	0.371919518252573	0.38082032266164	0.45348433482189	0.317492206778027
M4767	5B	305593078	0.128291972900424	0.898581397904736	0.224852071005917	169	0.371919518252573	0.380813878357177	0.45348433482189	-0.310120269088067
M5884	6B	151130562	0.128542396446794	0.883065545148354	0.183431952662722	169	0.371919518252573	0.380802141030016	0.45348433482189	0.322831448096419
M212	1A	337656597	0.128602367868573	0.900728590872753	0.349112426035503	169	0.371919518252573	0.380799330971929	0.45348433482189	-0.168620132966982
M206	1A	325047151	0.12860240257354	0.900728694798814	0.325443786982249	169	0.371919518252573	0.38079933097193	0.45348433482189	0.337240234472056
M615	1B	59601284	0.128708896324456	0.898995177285119	0.452662721893491	169	0.371919518252573	0.38079434012146	0.45348433482189	-0.434668850047217
M6655	7A	538782729	0.128893738550598	0.887397745447284	0.281065088757396	169	0.371919518252573	0.380785709750553	0.45348433482189	-0.350031546934893
M6656	7A	538782871	0.128893738550598	0.887397745447284	0.281065088757396	169	0.371919518252573	0.380785709750553	0.45348433482189	-0.350031546934893
M6654	7A	538694926	0.128893838874566	0.88739766480465	0.437869822485207	169	0.371919518252573	0.380785709750556	0.45348433482189	0.175015727262307
M6657	7A	538784357	0.128893838874566	0.88739766480465	0.218934911242604	169	0.371919518252573	0.380785709750556	0.45348433482189	0.350031454524615
M3905	4B	375135184	0.129626830441584	0.894993280423978	0.230769230769231	169	0.371919518252573	0.380751586176709	0.455623431790396	-0.291579564817077
M6827	7A	708139129	0.129817435887635	0.891799023067192	0.289940828402367	169	0.371919518252573	0.38074276399698	0.455623431790396	0.292111184126572
M6831	7A	708143347	0.129817435887635	0.891799023067192	0.289940828402367	169	0.371919518252573	0.38074276399698	0.455623431790396	0.292111184126572
M5376	6A	24771604	0.130282779608081	0.880761487741149	0.411242603550296	169	0.371919518252573	0.380721261369962	0.456886411726802	0.212127523919523
M696	1B	409246822	0.130716548223921	0.872241127311089	0.13905325443787	169	0.371919518252573	0.380701297230298	0.458036707409226	0.311455527021408
M5504	6A	209392082	0.130826461957996	0.88563526263904	0.272189349112426	169	0.371919518252573	0.380696231391939	0.458051258480259	-0.252460715544167
M58	1A	39649661	0.131185557981651	0.873818055064221	0.35207100591716	169	0.371919518252573	0.380679783619387	0.458424753676669	0.315638053725877
M7147	7B	703246958	0.131187342146089	0.872718507498709	0.22189349112426	169	0.371919518252573	0.380679700468459	0.458424753676669	0.29561411394193
M539	1A	578521908	0.131250679879721	0.886835980816454	0.233727810650888	169	0.371919518252573	0.380676799507904	0.458424753676669	-0.309468743863881
M1610	2A	740847864	0.131492045845803	0.891557953957169	0.162721893491124	169	0.371919518252573	0.380665767416532	0.458897703914725	-0.327969091581876
M5895	6B	174127704	0.13196434052944	0.872813673581343	0.275147928994083	169	0.371919518252573	0.380644246405347	0.460175168142514	-0.266614343595151
M5117	5D	29165886	0.132144666841492	0.874526949681219	0.455621301775148	169	0.371919518252573	0.38063605128868	0.460369123614596	-0.472865557026722
M3068	3B	355441208	0.132814998888657	0.868193038448052	0.0739644970414202	169	0.371919518252573	0.380605705223034	0.460369123614596	-0.283113006436167
M2368	2D	83161369	0.132908983346986	0.885032529438797	0.153846153846154	169	0.371919518252573	0.380601477624301	0.460369123614596	0.199848802763609
M6303	6D	458362629	0.133101428851554	0.860893061442202	0.272189349112426	169	0.371919518252573	0.380592803496166	0.460369123614596	-0.170806104161291
M6305	6D	458362947	0.133101428851554	0.860893061442202	0.136094674556213	169	0.371919518252573	0.380592803496166	0.460369123614596	-0.341612208322582
M6309	6D	458365319	0.133101428851554	0.860893061442202	0.136094674556213	169	0.371919518252573	0.380592803496166	0.460369123614596	-0.341612208322582
M6312	6D	458530263	0.133101428851554	0.860893061442202	0.136094674556213	169	0.371919518252573	0.380592803496166	0.460369123614596	-0.341612208322582
M6308	6D	458364884	0.133101588034814	0.860893131528854	0.363905325443787	169	0.371919518252573	0.380592803496166	0.460369123614596	0.341612069764189
M6313	6D	459694275	0.133101588034814	0.860893131528854	0.363905325443787	169	0.371919518252573	0.380592803496166	0.460369123614596	0.341612069764189
M1876	2B	189603419	0.13329534926048	0.870621706641922	0.168639053254438	169	0.371919518252573	0.380584074703332	0.460369123614596	-0.478314466452204
M1878	2B	189603983	0.13329534926048	0.870621706641922	0.168639053254438	169	0.371919518252573	0.380584074703332	0.460369123614596	-0.478314466452204
M1877	2B	189603525	0.133295516280929	0.870621954484679	0.331360946745562	169	0.371919518252573	0.380584074703335	0.460369123614596	0.478314261261993
M1883	2B	189619336	0.13355480695938	0.867750914765262	0.337278106508876	169	0.371919518252573	0.380572417163785	0.460897106725955	-0.434526339456099
M2524	3A	61349059	0.133858698589964	0.893073497078269	0.210059171597633	169	0.371919518252573	0.380558818271677	0.461578044262051	0.255799426747259
M5060	5B	663225758	0.134032701010467	0.866422397205184	0.165680473372781	169	0.371919518252573	0.380551034702032	0.461681703818034	-0.333759803915815
M300	1A	452295363	0.134101958763123	0.860496733830397	0.144970414201183	169	0.371919518252573	0.380547954171199	0.461681703818034	0.319678495335481
M5195	5D	292769385	0.134380789385497	0.871739579305828	0.443786982248521	169	0.371919518252573	0.380535519311183	0.462274184931365	0.441412584077568
M3053	3B	253660584	0.134526775402559	0.862414372506034	0.331360946745562	169	0.371919518252573	0.380529000592018	0.462409098625781	-0.302497822122064
M6004	6B	470913637	0.13501358435276	0.871559832744135	0.22189349112426	169	0.371919518252573	0.380507392502437	0.463714380516895	-0.328663021534268
M6784	7A	671416545	0.1358183154097	0.846645798173751	0.334319526627219	169	0.371919518252573	0.380471857654076	0.466108656132655	-0.232355832890743
M5049	5B	643465852	0.136101882702762	0.863420387737106	0.414201183431953	169	0.371919518252573	0.380459387620413	0.466339700419747	-0.376215463714594
M2759	3A	571919240	0.136183813099856	0.866887548682951	0.452662721893491	169	0.371919518252573	0.380455789042459	0.466339700419747	-0.343176997618656
M2832	3A	659158466	0.136239146307926	0.846882734583768	0.189349112426035	169	0.371919518252573	0.380453370202009	0.466339700419747	-0.288407099406541
M3745	4A	591873375	0.136421782275282	0.863389224673749	0.316568047337278	169	0.371919518252573	0.380445363111375	0.466339700419747	-0.236398925610256
M6904	7B	41542701	0.136452940050204	0.868618653605672	0.29585798816568	169	0.371919518252573	0.380444004483396	0.466339700419747	0.237184342352414
M3045	3B	232603541	0.136531687862443	0.864329438591007	0.20414201183432	169	0.371919518252573	0.380440545190802	0.466339700419747	-0.327973695181043
M5998	6B	462157374	0.136979580091814	0.859635836959934	0.0798816568047337	169	0.371919518252573	0.380420994393466	0.467500836389004	0.402605229242843
M7287	7D	612439325	0.137419405279147	0.850067358887105	0.21301775147929	169	0.371919518252573	0.3804018579308	0.4684645167733	0.294550576129964
M6014	6B	475661043	0.13780275430503	0.857480934658946	0.198224852071006	169	0.371919518252573	0.380385231725546	0.4684645167733	-0.332467269474908
M6015	6B	475661214	0.13780275430503	0.857480934658946	0.198224852071006	169	0.371919518252573	0.380385231725546	0.4684645167733	-0.332467269474908
M6019	6B	477796365	0.13780275430503	0.857480934658946	0.396449704142012	169	0.371919518252573	0.380385231725546	0.4684645167733	-0.166233634737454
M6021	6B	478475377	0.137802769422578	0.85748096163075	0.301775147928994	169	0.371919518252573	0.380385231725544	0.4684645167733	0.332467256590121
M1097	1D	423035545	0.138618833373522	0.861002148832979	0.103550295857988	169	0.371919518252573	0.380350008115851	0.47086915085547	-0.312043465416849
M1099	1D	423257925	0.139370996406622	0.845495010134819	0.130177514792899	169	0.371919518252573	0.380317758994072	0.47305312338329	-0.319664317001084
M6153	6B	690730716	0.139502219106734	0.854923383131812	0.461538461538462	169	0.371919518252573	0.380312165552568	0.473127729797387	0.561427014571322
M2456	2D	647278325	0.139740086024288	0.847996300986028	0.177514792899408	169	0.371919518252573	0.380302015141082	0.473563624860086	0.301686737594814
M2217	2B	687205398	0.140016603985478	0.845422668098009	0.304733727810651	169	0.371919518252573	0.380290234066342	0.473975449117879	-0.204606907308428
M6145	6B	680542780	0.140080483692192	0.863399837000913	0.458579881656805	169	0.371919518252573	0.380287528929668	0.473975449117879	0.526269146638512
M3037	3B	145364939	0.140906127760405	0.86571308790223	0.28698224852071	169	0.371919518252573	0.380252540606114	0.476204972474907	-0.288950533984938
M4171	5A	21411087	0.140959310716424	0.864330192508421	0.292899408284024	169	0.371919518252573	0.380250303173545	0.476204972474907	0.354340496877295
M544	1A	579864828	0.14114896985864	0.839536836378379	0.195266272189349	169	0.371919518252573	0.380242295849007	0.476474036210263	-0.288470810607279
M230	1A	353253652	0.142403989216183	0.85717408748785	0.153846153846154	169	0.371919518252573	0.380189679534884	0.480336197270473	-0.301143834327114
M3201	3B	630306351	0.142716867346979	0.837271327531848	0.144970414201183	169	0.371919518252573	0.380176642572162	0.480650994111245	-0.264424494062553
M691	1B	382221515	0.142719274631046	0.827266968778047	0.21301775147929	169	0.371919518252573	0.380176556587835	0.480650994111245	0.275374793887117
M4311	5A	456608186	0.142852444616847	0.84847800626988	0.27810650887574	169	0.371919518252573	0.380171010587699	0.480725670268504	0.288502789815194
M2868	3A	696243396	0.142998885455378	0.849335596967861	0.118343195266272	169	0.371919518252573	0.380164928173565	0.480844854741648	0.329232201316074
M7057	7B	539232386	0.143373948860526	0.841293521955251	0.210059171597633	169	0.371919518252573	0.380149386104874	0.481732019018572	0.306829344618329
M7184	7D	9310235	0.143867933378133	0.842321243373645	0.0769230769230769	169	0.371919518252573	0.380128981927152	0.482820825428991	0.310763883810154
M4866	5B	473115587	0.143920961816862	0.847000622608958	0.461538461538462	169	0.371919518252573	0.380126782169048	0.482820825428991	-0.307375095315251
M2190	2B	643685086	0.144360164033739	0.848146390111567	0.325443786982249	169	0.371919518252573	0.380108717081852	0.483475833895401	0.231283216926286
M3840	4B	1255607	0.144666236420363	0.827565346812603	0.0828402366863905	169	0.371919518252573	0.380096152075704	0.483475833895401	-0.378441319789387
M5589	6A	520922100	0.144870032947749	0.827913455092244	0.127218934911243	169	0.371919518252573	0.380087808624089	0.483475833895401	-0.336615960404179
M5595	6A	524833758	0.144870032947749	0.827913455092244	0.127218934911243	169	0.371919518252573	0.380087808624089	0.483475833895401	-0.336615960404179
M5588	6A	520875491	0.144870057474875	0.827913250451867	0.372781065088757	169	0.371919518252573	0.380087808624087	0.483475833895401	0.336615939895331
M5596	6A	525759373	0.144870057474875	0.827913250451867	0.372781065088757	169	0.371919518252573	0.380087808624087	0.483475833895401	0.336615939895331
M1762	2B	44424734	0.14497753892509	0.835837317181458	0.319526627218935	169	0.371919518252573	0.380083413388286	0.483475833895401	0.303191770883174
M2423	2D	578931179	0.145009260731962	0.842230140020491	0.449704142011834	169	0.371919518252573	0.380082108670163	0.483475833895401	-0.304788479789472
M3106	3B	473181393	0.145156109416794	0.839137869820918	0.242603550295858	169	0.371919518252573	0.380076119256081	0.483593161449335	-0.279070996194555
M208	1A	333618445	0.145479907820076	0.820162322679302	0.230769230769231	169	0.371919518252573	0.380062923092388	0.484183207743078	0.238781800506274
M4509	5A	610217002	0.145568189419519	0.829693865218164	0.100591715976331	169	0.371919518252573	0.380059313573446	0.484183207743078	-0.344192022834022
M4354	5A	478991001	0.145780393918535	0.844953496190753	0.215976331360947	169	0.371919518252573	0.380050696488506	0.484183207743078	0.32350883256683
M6423	7A	77434851	0.145840295573789	0.84665369104166	0.0769230769230769	169	0.371919518252573	0.380048264265806	0.484183207743078	0.38986335174066
M6600	7A	427813328	0.145995878417546	0.840158764219412	0.263313609467456	169	0.371919518252573	0.380041946102307	0.484183207743078	-0.263806580864696
M397	1A	514136367	0.146003987372999	0.828975968732932	0.183431952662722	169	0.371919518252573	0.38004162282513	0.484183207743078	0.286182724973045
M3218	3B	665258993	0.146398387139494	0.837479511131237	0.0828402366863905	169	0.371919518252573	0.380025654910049	0.484809997104588	-0.286471019455668
M1631	2A	757885298	0.146827069566122	0.847972749503328	0.165680473372781	169	0.371919518252573	0.380008350983026	0.484809997104588	-0.411864933801748
M1633	2A	758396715	0.146827069566122	0.847972749503328	0.165680473372781	169	0.371919518252573	0.380008350983026	0.484809997104588	-0.411864933801748
M487	1A	551321175	0.146827069566122	0.847972749503328	0.165680473372781	169	0.371919518252573	0.380008350983026	0.484809997104588	-0.411864933801748
M491	1A	551570337	0.146827069566122	0.847972749503328	0.165680473372781	169	0.371919518252573	0.380008350983026	0.484809997104588	-0.411864933801748
M444	1A	533447753	0.147150799251907	0.82406217638876	0.349112426035503	169	0.371919518252573	0.379995323322189	0.484809997104588	-0.297351599967264
M5900	6B	199078216	0.147489164590862	0.844412471286484	0.0946745562130177	169	0.371919518252573	0.379981743329115	0.484809997104588	0.363819279502763
M5903	6B	204547538	0.147489164590862	0.844412471286484	0.0946745562130177	169	0.371919518252573	0.379981743329115	0.484809997104588	0.363819279502763
M1755	2B	42152194	0.148171897643916	0.831659864087355	0.0680473372781065	169	0.371919518252573	0.379954453599103	0.484809997104588	0.374454027877476
M706	1B	445434071	0.148536694717824	0.814623229408818	0.201183431952663	169	0.371919518252573	0.379939926083217	0.484809997104588	0.266452835506101
M7033	7B	457384041	0.148754534087628	0.814041774798584	0.121301775147929	169	0.371919518252573	0.37993126397542	0.484809997104588	0.691256893296178
M7034	7B	457401734	0.148754534087628	0.814041774798584	0.121301775147929	169	0.371919518252573	0.37993126397542	0.484809997104588	0.691256893296178
M4859	5B	464364254	0.148886769556772	0.836582981254843	0.233727810650888	169	0.371919518252573	0.379926014833196	0.484809997104588	-0.349916423009603
M4387	5A	519955188	0.148895662234564	0.837677118244251	0.22189349112426	169	0.371919518252573	0.379925666149661	0.484809997104588	0.325797663837719
M4395	5A	533292229	0.148895662234564	0.837677118244251	0.22189349112426	169	0.371919518252573	0.379925666149661	0.484809997104588	0.325797663837719
M6036	6B	521035796	0.149256150067078	0.834847552698747	0.399408284023669	169	0.371919518252573	0.379911385581788	0.484809997104588	-0.354828515691587
M6037	6B	521036186	0.14925624232227	0.834847853198657	0.100591715976331	169	0.371919518252573	0.379911385581787	0.484809997104588	0.354828432705636
M1922	2B	213254277	0.149488208398355	0.826751976861524	0.384615384615385	169	0.371919518252573	0.37990221090825	0.484809997104588	-0.770937517903405
M1928	2B	215204441	0.149488208398355	0.826751976861524	0.384615384615385	169	0.371919518252573	0.37990221090825	0.484809997104588	-0.770937517903405
M1920	2B	212577883	0.149488432926821	0.826751976861524	0.230769230769231	169	0.371919518252573	0.379902210908251	0.484809997104588	0.385468538928261
M1921	2B	213253880	0.149488432926821	0.826751413158995	0.115384615384615	169	0.371919518252573	0.379902210908251	0.484809997104588	0.770937077856523
M1924	2B	214592998	0.149488432926821	0.826751413158995	0.115384615384615	169	0.371919518252573	0.379902210908251	0.484809997104588	0.770937077856523
M1925	2B	214594249	0.149488432926821	0.826751413158995	0.115384615384615	169	0.371919518252573	0.379902210908251	0.484809997104588	0.770937077856523
M1926	2B	214594535	0.149488432926821	0.826751413158995	0.115384615384615	169	0.371919518252573	0.379902210908251	0.484809997104588	0.770937077856523
M1927	2B	214827783	0.149488432926821	0.826751413158995	0.115384615384615	169	0.371919518252573	0.379902210908251	0.484809997104588	0.770937077856523
M1930	2B	215204652	0.149488432926821	0.826751413158995	0.115384615384615	169	0.371919518252573	0.379902210908251	0.484809997104588	0.770937077856523
M1931	2B	215593652	0.149488432926821	0.826751413158995	0.115384615384615	169	0.371919518252573	0.379902210908251	0.484809997104588	0.770937077856523
M2373	2D	155735384	0.149488432926821	0.826751413158995	0.115384615384615	169	0.371919518252573	0.379902210908251	0.484809997104588	0.770937077856523
M6886	7B	3700371	0.149547413364231	0.833228424366423	0.340236686390533	169	0.371919518252573	0.37989988165904	0.484809997104588	-0.309559708424203
M3781	4A	612429397	0.149551178972923	0.82471148669915	0.408284023668639	169	0.371919518252573	0.379899732835907	0.484809997104588	0.371941669681831
M980	1D	10721199	0.150159839774441	0.823859489284617	0.0828402366863905	169	0.371919518252573	0.379875773323584	0.486260411592397	0.253864501949733
M2656	3A	513608185	0.150263780916357	0.82906025733116	0.266272189349112	169	0.371919518252573	0.37987169240033	0.486260411592397	0.309893692767531
M4363	5A	481901482	0.150335417021986	0.811575298498394	0.449704142011834	169	0.371919518252573	0.379868884467721	0.486260411592397	0.427699136463772
M2082	2B	445177833	0.150578998012451	0.823384664173136	0.275147928994083	169	0.371919518252573	0.379859332121259	0.486684806262632	-0.242878252310582
M5813	6B	35822127	0.150857626241293	0.816788705130456	0.375739644970414	169	0.371919518252573	0.379848444846324	0.487221759322177	0.550283433559727
M6191	6D	2408858	0.151195012841387	0.806670901104399	0.263313609467456	169	0.371919518252573	0.379835266929749	0.487947541442657	-0.294747440447935
M4551	5A	679665943	0.151563699886933	0.806240630196139	0.289940828402367	169	0.371919518252573	0.379820928166524	0.488773182583997	0.207409819341127
M5993	6B	439068808	0.151919472131848	0.806446472294881	0.236686390532544	169	0.371919518252573	0.37980711887076	0.489239630873133	-0.314423475918002
M5327	5D	562653560	0.151934265417771	0.817037193618348	0.476331360946746	169	0.371919518252573	0.379806531725923	0.489239630873133	-0.554153882718083
M1185	2A	21254182	0.152912566474942	0.822041870017769	0.100591715976331	169	0.371919518252573	0.379768774911988	0.492024015901168	0.349444019188148
M6612	7A	476930267	0.153131140592051	0.817618627745597	0.0769230769230769	169	0.371919518252573	0.379760374229535	0.492109652012149	0.27156135046711
M4988	5B	556960492	0.153166430596254	0.81475228564607	0.485207100591716	169	0.371919518252573	0.379759017330502	0.492109652012149	0.885238316740299
M3637	4A	344034271	0.15394403698053	0.819006995354536	0.233727810650888	169	0.371919518252573	0.379729237932723	0.494095206770875	-0.256920188783148
M2833	3A	659159750	0.15401259042731	0.794952309317163	0.307692307692308	169	0.371919518252573	0.379726627020811	0.494095206770875	0.279367827107116
M5444	6A	71698802	0.154373114505921	0.829404035437538	0.0798816568047337	169	0.371919518252573	0.379712890135748	0.49437725737157	-0.404478471658747
M5774	6B	6220498	0.154380244287279	0.803622851669552	0.281065088757396	169	0.371919518252573	0.37971261603865	0.49437725737157	-0.327944835494694
M6150	6B	681317537	0.154442952949373	0.819076686943777	0.109467455621302	169	0.371919518252573	0.379710226731466	0.49437725737157	-0.306189783465967
M7167	7B	728692014	0.155460239715164	0.806337788356138	0.292899408284024	169	0.371919518252573	0.379671686784279	0.496912535237958	0.310638949792093
M2349	2D	34231554	0.155483342020797	0.802742419452203	0.180473372781065	169	0.371919518252573	0.379670813660927	0.496912535237958	-0.287546072106622
M1710	2B	17389046	0.155589781340553	0.810054015732792	0.162721893491124	169	0.371919518252573	0.379666798541133	0.496912535237958	-0.229208062778163
M1763	2B	44426595	0.155693906792406	0.801925908539732	0.313609467455621	169	0.371919518252573	0.379662873224736	0.496912535237958	-0.31175329298458
M2357	2D	61233873	0.156450784005224	0.801205323313577	0.337278106508876	169	0.371919518252573	0.379634434241379	0.498960490078516	0.292640965340304
M769	1B	520527945	0.156727418011625	0.802532300794375	0.0769230769230769	169	0.371919518252573	0.379624086239172	0.499474942905333	0.366410038741478
M4711	5B	156305192	0.157340543096219	0.80591387642191	0.0828402366863905	169	0.371919518252573	0.379601198709077	0.501060214815973	0.306888539576448
M8	1A	3390251	0.157856394591181	0.80045158607599	0.28698224852071	169	0.371919518252573	0.379582022530214	0.502333611296403	-0.296962379803809
M4999	5B	570642920	0.158482095955798	0.799535886720858	0.174556213017751	169	0.371919518252573	0.379558867275839	0.50385413213574	0.299111123741525
M2170	2B	606038608	0.158566885731012	0.812966551735184	0.254437869822485	169	0.371919518252573	0.37955572655202	0.50385413213574	-0.264920083032294
M6458	7A	115206961	0.159211433013307	0.79218003784361	0.109467455621302	169	0.371919518252573	0.379532003500487	0.505531316994598	-0.341263380786042
M729	1B	465700749	0.159711681068391	0.795269679341554	0.142011834319527	169	0.371919518252573	0.379513662882952	0.506655920070341	0.304296408380372
M6484	7A	130613153	0.159799581347515	0.807756492642667	0.0532544378698225	169	0.371919518252573	0.379510447125093	0.506655920070341	0.289082565251539
M5472	6A	98043384	0.160369262575349	0.812140232771452	0.180473372781065	169	0.371919518252573	0.379489651008693	0.508090180112536	0.373078888791014
M5706	6A	603095060	0.161485685439339	0.780664288191248	0.343195266272189	169	0.371919518252573	0.379449141482016	0.511167189302109	-0.316427412797331
M3404	3D	448266508	0.161838270313877	0.790007049009235	0.165680473372781	169	0.371919518252573	0.37943641960556	0.511167189302109	0.398218782291739
M2627	3A	495014246	0.162164426503143	0.789923397197114	0.130177514792899	169	0.371919518252573	0.37942467080581	0.511167189302109	-0.383882331011904
M4834	5B	431074905	0.162166526539313	0.792565166283895	0.0769230769230769	169	0.371919518252573	0.379424599913927	0.511167189302109	-0.361238727243604
M4832	5B	430467213	0.162166640060286	0.792565076185497	0.423076923076923	169	0.371919518252573	0.379424599913929	0.511167189302109	0.361238630483719
M4837	5B	431798928	0.162166640060286	0.792565076185497	0.423076923076923	169	0.371919518252573	0.379424599913929	0.511167189302109	0.361238630483719
M5212	5D	365325643	0.162166640060286	0.792565076185497	0.423076923076923	169	0.371919518252573	0.379424599913929	0.511167189302109	0.361238630483719
M7191	7D	10713106	0.16240834942265	0.783297371050506	0.485207100591716	169	0.371919518252573	0.379415903666965	0.511556771890543	-0.421539895604013
M7150	7B	704271582	0.162865499277928	0.779455381999399	0.0887573964497042	169	0.371919518252573	0.379399512637801	0.511607313746594	-0.322666428376081
M4362	5A	481901424	0.162943463139184	0.774723428780454	0.0532544378698225	169	0.371919518252573	0.37939673537989	0.511607313746594	0.427957944913119
M4364	5A	481902902	0.162943463139184	0.774723428780454	0.0532544378698225	169	0.371919518252573	0.37939673537989	0.511607313746594	0.427957944913119
M4365	5A	482120952	0.162943463139184	0.774723428780454	0.0532544378698225	169	0.371919518252573	0.37939673537989	0.511607313746594	0.427957944913119
M5658	6A	573407486	0.163022667308005	0.793985482352218	0.0591715976331361	169	0.371919518252573	0.379393903106242	0.511607313746594	0.416977200388651
M6618	7A	496038269	0.163133156380523	0.783692780810015	0.399408284023669	169	0.371919518252573	0.379389952846993	0.511607313746594	-0.322211382931549
M1521	2A	691217928	0.163722161810244	0.799421753964345	0.21301775147929	169	0.371919518252573	0.379368958689168	0.513080671576501	-0.336756610559366
M6687	7A	582575143	0.163839891200716	0.77891546441633	0.28698224852071	169	0.371919518252573	0.379364775445147	0.513080671576501	0.308617509696013
M3574	4A	111168369	0.164178181685041	0.783212021753806	0.420118343195266	169	0.371919518252573	0.379352759373014	0.513768572888665	-0.318612760080228
M665	1B	314743738	0.165107748739116	0.784940006360072	0.165680473372781	169	0.371919518252573	0.379319908603522	0.516304447501163	-0.208149319105729
M5741	6A	611855836	0.165396890121748	0.782432190897003	0.449704142011834	169	0.371919518252573	0.379309741577308	0.516835448136574	0.43649083453424
M7256	7D	392821429	0.165778070714898	0.774353015545966	0.130177514792899	169	0.371919518252573	0.37929635197095	0.517060701559449	-0.202035744042658
M7257	7D	392821441	0.165778070714898	0.774353015545966	0.130177514792899	169	0.371919518252573	0.37929635197095	0.517060701559449	-0.202035744042658
M6778	7A	670780547	0.165827133333197	0.777875227293781	0.215976331360947	169	0.371919518252573	0.379294630856005	0.517060701559449	0.273375331188525
M1102	1D	423269269	0.166285799801762	0.769614385757647	0.133136094674556	169	0.371919518252573	0.379278579778661	0.517674621690359	-0.286797599422684
M6634	7A	519171716	0.16636014705465	0.774143625475197	0.207100591715976	169	0.371919518252573	0.37927597783243	0.517674621690359	-0.300924884817732
M6307	6D	458364632	0.166447783757561	0.766858609230683	0.156804733727811	169	0.371919518252573	0.379272927220194	0.517674621690359	0.272311652591149
M1564	2A	715301715	0.166658210414303	0.781920839571477	0.192307692307692	169	0.371919518252573	0.379265578406997	0.517674621690359	-0.266072644363248
M5713	6A	606767649	0.16673522604346	0.783996120514113	0.227810650887574	169	0.371919518252573	0.379262894778306	0.517674621690359	-0.267687458684485
M3776	4A	611027745	0.166838557789089	0.781337929720157	0.440828402366864	169	0.371919518252573	0.379259307596441	0.517674621690359	0.375753510919694
M1533	2A	709041688	0.167025213990604	0.793158135009175	0.224852071005917	169	0.371919518252573	0.379252810735361	0.517674621690359	-0.330852347872028
M741	1B	477416774	0.167222271879219	0.779102604815443	0.0828402366863905	169	0.371919518252573	0.379245966311434	0.517674621690359	0.236078626029105
M578	1A	591929742	0.167425876930976	0.767996124626425	0.384615384615385	169	0.371919518252573	0.379238900362275	0.517674621690359	-0.312651528863654
M1026	1D	249023280	0.167474973042389	0.768498403741015	0.245562130177515	169	0.371919518252573	0.379237207752898	0.517674621690359	0.248943586322397
M425	1A	530173758	0.167504231791843	0.769965824661229	0.340236686390533	169	0.371919518252573	0.379236189479481	0.517674621690359	0.298442883317371
M428	1A	530233351	0.167504231791843	0.769965824661229	0.340236686390533	169	0.371919518252573	0.379236189479481	0.517674621690359	0.298442883317371
M16	1A	8328594	0.167577884924933	0.76106759483149	0.292899408284024	169	0.371919518252573	0.379233640458723	0.517674621690359	0.302902097966211
M1383	2A	378850002	0.168275737705376	0.777377103487415	0.251479289940828	169	0.371919518252573	0.379209523093881	0.519459885960072	-0.288527471203935
M5736	6A	611487672	0.168504930313714	0.770380159527324	0.124260355029586	169	0.371919518252573	0.379201631111385	0.519796903980554	-0.23147748420709
M7125	7B	657933338	0.169148829277484	0.764730579658083	0.485207100591716	169	0.371919518252573	0.379179527948927	0.521411800427604	-0.222097973819
M3509	4A	60656171	0.169460514245643	0.773521411855172	0.159763313609467	169	0.371919518252573	0.37916886411054	0.52183848156158	0.298660082193365
M2990	3B	67413031	0.169648714393605	0.76972205132979	0.201183431952663	169	0.371919518252573	0.379162434833142	0.52183848156158	0.16372395021013
M2991	3B	67935438	0.169648714393605	0.76972205132979	0.201183431952663	169	0.371919518252573	0.379162434833142	0.52183848156158	0.16372395021013
M6701	7A	596688535	0.170428830770983	0.761338907578095	0.28698224852071	169	0.371919518252573	0.379135870057457	0.522041653574488	0.306866092677495
M2702	3A	532645831	0.170510299693084	0.779592313819726	0.0857988165680473	169	0.371919518252573	0.379133103527308	0.522041653574488	-0.381520254260645
M2766	3A	584277735	0.170510299693084	0.779592313819726	0.0857988165680473	169	0.371919518252573	0.379133103527308	0.522041653574488	-0.381520254260645
M3189	3B	610177784	0.170510299693084	0.779592313819726	0.0857988165680473	169	0.371919518252573	0.379133103527308	0.522041653574488	-0.381520254260645
M3196	3B	628476413	0.170510299693084	0.779592313819726	0.0857988165680473	169	0.371919518252573	0.379133103527308	0.522041653574488	-0.381520254260645
M3205	3B	637091479	0.170510299693084	0.779592313819726	0.0857988165680473	169	0.371919518252573	0.379133103527308	0.522041653574488	-0.381520254260645
M2388	2D	369482459	0.170904962978046	0.770029325243408	0.115384615384615	169	0.371919518252573	0.379119727070966	0.522041653574488	0.327905028149805
M1507	2A	676718082	0.171080904629424	0.755519191982866	0.408284023668639	169	0.371919518252573	0.379113775992145	0.522041653574488	0.194551692775413
M4275	5A	390237592	0.171126601906599	0.762600883344902	0.366863905325444	169	0.371919518252573	0.37911222974639	0.522041653574488	0.219330472970935
M2808	3A	647478803	0.17117958353094	0.772383463660898	0.133136094674556	169	0.371919518252573	0.37911043868939	0.522041653574488	-0.301316831980637
M2807	3A	647478413	0.171179601923325	0.772383568345429	0.366863905325444	169	0.371919518252573	0.379110438689391	0.522041653574488	0.301316819243794
M6287	6D	432719150	0.171204733364422	0.775562368920911	0.207100591715976	169	0.371919518252573	0.379109594292541	0.522041653574488	0.270050259158211
M3124	3B	493122649	0.171281733948129	0.753523398634483	0.165680473372781	169	0.371919518252573	0.379106987726958	0.522041653574488	-0.299306645280524
M4114	4D	453221043	0.172006428178909	0.760185614660082	0.239644970414201	169	0.371919518252573	0.379082580037355	0.523881744333934	0.276422185562229
M18	1A	8329389	0.173048641021121	0.771220215647962	0.112426035502959	169	0.371919518252573	0.379047673871333	0.526685638975738	-0.299487399266567
M5429	6A	64314535	0.1736507482828	0.752555521223385	0.20414201183432	169	0.371919518252573	0.379027628143862	0.528147044110117	-0.260775416993475
M5820	6B	46923158	0.174243071725858	0.754221795705838	0.127218934911243	169	0.371919518252573	0.379007987720998	0.529114356895166	-0.30886353264731
M4650	5B	65586914	0.175005339427768	0.760718851888016	0.21301775147929	169	0.371919518252573	0.378982820469884	0.529114356895166	-0.27451135019013
M4276	5A	390365972	0.175068134121747	0.741655024037103	0.0976331360946746	169	0.371919518252573	0.37898075271486	0.529114356895166	-0.337876710635935
M4277	5A	390365979	0.175068134121747	0.741655024037103	0.0976331360946746	169	0.371919518252573	0.37898075271486	0.529114356895166	-0.337876710635935
M4278	5A	391517312	0.175068134121747	0.741655024037103	0.0976331360946746	169	0.371919518252573	0.37898075271486	0.529114356895166	-0.337876710635935
M4280	5A	391543280	0.175068134121747	0.741655024037103	0.0976331360946746	169	0.371919518252573	0.37898075271486	0.529114356895166	-0.337876710635935
M4274	5A	389724184	0.175068315269169	0.741655003165711	0.402366863905325	169	0.371919518252573	0.378980752714858	0.529114356895166	0.337876568562734
M4279	5A	391517425	0.175068315269169	0.741655003165711	0.402366863905325	169	0.371919518252573	0.378980752714858	0.529114356895166	0.337876568562734
M4799	5B	352389640	0.175068315269169	0.741655003165711	0.402366863905325	169	0.371919518252573	0.378980752714858	0.529114356895166	0.337876568562734
M6682	7A	577228560	0.175834325957143	0.764152540041074	0.136094674556213	169	0.371919518252573	0.378955595199978	0.530658141216957	-0.496402598945778
M6684	7A	581374902	0.175834325957143	0.764152540041074	0.136094674556213	169	0.371919518252573	0.378955595199978	0.530658141216957	-0.496402598945778
M4356	5A	479848404	0.17614740803699	0.75284966443092	0.224852071005917	169	0.371919518252573	0.378945357840599	0.530658141216957	0.227947704000954
M6348	6D	469248496	0.176296906217692	0.761472457133724	0.162721893491124	169	0.371919518252573	0.378940465172583	0.530658141216957	-0.279212309561622
M1582	2A	722138932	0.176441250797456	0.756153094853112	0.171597633136095	169	0.371919518252573	0.37893575487423	0.530658141216957	-0.387781640287496
M2831	3A	659158300	0.176467903749907	0.737183398731026	0.183431952662722	169	0.371919518252573	0.378934886139356	0.530658141216957	-0.264512507767655
M5786	6B	9035663	0.176532738735596	0.756362270021439	0.153846153846154	169	0.371919518252573	0.378932773630811	0.530658141216957	0.298496481824666
M6273	6D	383752910	0.177017225880467	0.75432467076177	0.0502958579881657	169	0.371919518252573	0.378916998936996	0.530658141216957	-0.403018314885117
M1768	2B	52873545	0.177228809276927	0.744318332313469	0.22189349112426	169	0.371919518252573	0.378910125623234	0.530658141216957	-0.216354129588638
M1905	2B	210652213	0.177495373194101	0.746055447097805	0.0710059171597633	169	0.371919518252573	0.378901487346855	0.530658141216957	-0.375152113232124
M1906	2B	210652214	0.177495373194101	0.746055447097805	0.0710059171597633	169	0.371919518252573	0.378901487346855	0.530658141216957	-0.375152113232124
M1911	2B	210652214	0.177495373194101	0.746055447097805	0.0710059171597633	169	0.371919518252573	0.378901487346855	0.530658141216957	-0.375152113232124
M1914	2B	210652215	0.177495373194101	0.746055447097805	0.0710059171597633	169	0.371919518252573	0.378901487346855	0.530658141216957	-0.375152113232124
M1918	2B	210652246	0.177495373194101	0.746055447097805	0.0710059171597633	169	0.371919518252573	0.378901487346855	0.530658141216957	-0.375152113232124
M6641	7A	531190799	0.177539516652822	0.762181016598665	0.236686390532544	169	0.371919518252573	0.37890005933697	0.530658141216957	0.265998596791881
M6642	7A	531193128	0.177539516652822	0.762181016598665	0.236686390532544	169	0.371919518252573	0.37890005933697	0.530658141216957	0.265998596791881
M645	1B	199575182	0.177851193731284	0.742800034586624	0.133136094674556	169	0.371919518252573	0.378889976446644	0.531223117275994	0.281698710012364
M3751	4A	595565237	0.178278786087024	0.754165203970364	0.349112426035503	169	0.371919518252573	0.378876169691157	0.532133302924123	-0.227923478389563
M5788	6B	12662466	0.178759571959924	0.740824980757824	0.420118343195266	169	0.371919518252573	0.378860693986033	0.532394504389549	-0.335556034325066
M3175	3B	586153308	0.178761344026587	0.759162398354175	0.29585798816568	169	0.371919518252573	0.378860644763629	0.532394504389549	0.272603424772811
M702	1B	443563398	0.178821747356904	0.754872415090908	0.0680473372781065	169	0.371919518252573	0.378858710132682	0.532394504389549	0.333740523787327
M2625	3A	488720760	0.178858001359223	0.743823892202874	0.0739644970414201	169	0.371919518252573	0.378857539957535	0.532394504389549	-0.379158630919047
M3790	4A	626063453	0.179509428285189	0.752455583950387	0.298816568047337	169	0.371919518252573	0.378836674467176	0.533966575482934	0.273834528552143
M2111	2B	491023822	0.179713340788626	0.73846359142145	0.183431952662722	169	0.371919518252573	0.378830150330389	0.53420623126667	-0.172486382755895
M240	1A	354952374	0.180017210784243	0.740602091969398	0.207100591715976	169	0.371919518252573	0.378820454978993	0.534313676352314	-0.225998695109652
M5981	6B	415866843	0.180091554877101	0.761760968912222	0.177514792899408	169	0.371919518252573	0.378818086394413	0.534313676352314	-0.367503344853592
M4370	5A	488416245	0.180131603890823	0.754459446565103	0.455621301775148	169	0.371919518252573	0.378816819084563	0.534313676352314	0.445487662128556
M1585	2A	722141857	0.180242964938982	0.749510521927491	0.467455621301775	169	0.371919518252573	0.378813256991786	0.534313676352314	-0.519694621707885
M6003	6B	470826022	0.180423596625969	0.741643879479551	0.260355029585799	169	0.371919518252573	0.378807525343171	0.534483308472689	0.296837314811476
M1313	2A	182283526	0.180570784441271	0.74393393642648	0.414201183431953	169	0.371919518252573	0.378802843070761	0.534493693348236	-0.295476827337239
M6729	7A	611494033	0.18067392451208	0.750671507365575	0.233727810650888	169	0.371919518252573	0.3787995731719	0.534493693348236	0.296505392138169
M6873	7A	730431726	0.182110776827401	0.73929528242859	0.171597633136095	169	0.371919518252573	0.378754185412508	0.538009395934156	-0.289604799572455
M6874	7A	730433115	0.182110776827401	0.73929528242859	0.171597633136095	169	0.371919518252573	0.378754185412508	0.538009395934156	-0.289604799572455
M2183	2B	632920884	0.182441447139122	0.750185451261714	0.251479289940828	169	0.371919518252573	0.378743796496076	0.538238820430189	-0.300567560101157
M1751	2B	41960665	0.182561162834294	0.731495090422474	0.218934911242604	169	0.371919518252573	0.378740043912166	0.538238820430189	-0.267617420340931
M1752	2B	41960988	0.182561262344019	0.731495041205401	0.281065088757396	169	0.371919518252573	0.378740043912165	0.538238820430189	0.2676173592744
M5636	6A	548406001	0.182943035966321	0.730688212730769	0.428994082840237	169	0.371919518252573	0.378728089141224	0.538997475353835	0.285421068684705
M690	1B	382217152	0.183424907687695	0.716290372224669	0.207100591715976	169	0.371919518252573	0.378713044460566	0.539764916003033	0.24296330358839
M6719	7A	608726019	0.183452772190363	0.729399056402201	0.0857988165680473	169	0.371919518252573	0.378712171045686	0.539764916003033	-0.333152431228596
M6154	6B	690957678	0.183877265711072	0.743303544884241	0.375739644970414	169	0.371919518252573	0.378698953262926	0.540646597280824	-0.305135373788083
M7117	7B	648926328	0.184189737425872	0.730167930772848	0.319526627218935	169	0.371919518252573	0.378689253837395	0.541197932694337	0.199419774215295
M1893	2B	201769241	0.184507228361013	0.728052450908791	0.153846153846154	169	0.371919518252573	0.378679409502317	0.541308773388013	-0.454660190749284
M1660	2A	764103249	0.18526173702218	0.732412425542199	0.112426035502959	169	0.371919518252573	0.378656110089886	0.541308773388013	0.237566030229956
M7031	7B	451935254	0.185290258238143	0.721226173157638	0.476331360946746	169	0.371919518252573	0.378655226871722	0.541308773388013	-0.607156707597056
M5792	6B	17226498	0.185342205828033	0.730987653759889	0.0532544378698225	169	0.371919518252573	0.378653622760338	0.541308773388013	-0.407769067104551
M2773	3A	602920180	0.18570096162175	0.738170992402472	0.387573964497041	169	0.371919518252573	0.378642576638687	0.541308773388013	-0.731759172134304
M2542	3A	134600816	0.185701278280838	0.738170315452673	0.112426035502959	169	0.371919518252573	0.378642576638691	0.541308773388013	0.731758623928492
M2543	3A	134601291	0.185701278280838	0.738170315452673	0.112426035502959	169	0.371919518252573	0.378642576638691	0.541308773388013	0.731758623928492
M2573	3A	376785672	0.185701278280838	0.738170315452673	0.112426035502959	169	0.371919518252573	0.378642576638691	0.541308773388013	0.731758623928492
M2770	3A	602686021	0.185701278280838	0.738170315452673	0.112426035502959	169	0.371919518252573	0.378642576638691	0.541308773388013	0.731758623928492
M2771	3A	602686411	0.185701278280838	0.738170315452673	0.112426035502959	169	0.371919518252573	0.378642576638691	0.541308773388013	0.731758623928492
M1025	1D	246645649	0.185723857197849	0.729611978976221	0.298816568047337	169	0.371919518252573	0.378641874824357	0.541308773388013	-0.252043016067852
M6619	7A	496815010	0.186014563045858	0.727762809729213	0.106508875739645	169	0.371919518252573	0.37863295615029	0.541308773388013	-0.319828266902286
M6620	7A	496815061	0.186014563045858	0.727762809729213	0.106508875739645	169	0.371919518252573	0.37863295615029	0.541308773388013	-0.319828266902286
M7036	7B	460988448	0.186014563045858	0.727762809729213	0.106508875739645	169	0.371919518252573	0.37863295615029	0.541308773388013	-0.319828266902286
M5107	5B	712600907	0.186102231257158	0.713041024300803	0.0857988165680473	169	0.371919518252573	0.378630269910162	0.541308773388013	0.347292431679113
M2062	2B	432141920	0.186362716543687	0.725314975334967	0.437869822485207	169	0.371919518252573	0.378622284662642	0.541702634463563	-0.338200449383422
M3740	4A	585688348	0.186502376537157	0.732069103342453	0.162721893491124	169	0.371919518252573	0.378618016928443	0.541744998512694	-0.296009990234445
M614	1B	59600165	0.187547348089263	0.734849915753917	0.0532544378698225	169	0.371919518252573	0.378586168487403	0.544050612575083	-0.406139137501468
M616	1B	59601909	0.187547348089263	0.7348491959825	0.106508875739645	169	0.371919518252573	0.378586168487403	0.544050612575083	-0.203069568750734
M5222	5D	393055895	0.187807199043148	0.741006816785523	0.423076923076923	169	0.371919518252573	0.37857827841744	0.54443974501732	-0.33125072762877
M5080	5B	682170199	0.187977449904965	0.736492885459554	0.381656804733728	169	0.371919518252573	0.378573111720227	0.544568786313315	-0.260290139142725
M6870	7A	725927465	0.189165796557401	0.726545842222008	0.334319526627219	169	0.371919518252573	0.378537247814067	0.547645096851672	-0.266343876729962
M479	1A	547966005	0.189461580578069	0.720647475178181	0.171597633136095	169	0.371919518252573	0.37852836392881	0.548135007003085	0.281490312808707
M4095	4D	308593162	0.190398622940957	0.722989732110257	0.0710059171597633	169	0.371919518252573	0.378500316344524	0.550376049684125	0.366857611555101
M507	1A	564302528	0.190490348297507	0.721902301119436	0.224852071005917	169	0.371919518252573	0.37849757438242	0.550376049684125	-0.256126400232887
M580	1A	593298821	0.191036405779208	0.707238890603832	0.156804733727811	169	0.371919518252573	0.37848131845096	0.551218303417555	-0.289971726322181
M584	1A	593399003	0.191036405779208	0.707238739529051	0.313609467455621	169	0.371919518252573	0.37848131845096	0.551218303417555	-0.14498586316109
M7206	7D	72947005	0.1913791184593	0.720425788706353	0.177514792899408	169	0.371919518252573	0.378471141069555	0.551839522002148	0.277599497772602
M4735	5B	212406535	0.191728786982944	0.717392220980501	0.0650887573964497	169	0.371919518252573	0.378460795473749	0.552112617302612	0.346615893756052
M4751	5B	239426136	0.191728786982944	0.717392220980501	0.0650887573964497	169	0.371919518252573	0.378460795473749	0.552112617302612	0.346615893756052
M2175	2B	611065528	0.19219094617992	0.714844402779915	0.473372781065089	169	0.371919518252573	0.378447122814758	0.552341730527693	0.534159332490105
M2176	2B	612686934	0.19219094617992	0.714844402779915	0.473372781065089	169	0.371919518252573	0.378447122814758	0.552341730527693	0.534159332490105
M2399	2D	420525295	0.19219094617992	0.714844402779915	0.473372781065089	169	0.371919518252573	0.378447122814758	0.552341730527693	0.534159332490105
M1766	2B	45790305	0.19333580684732	0.715697285717568	0.5	169	0.371919518252573	0.37841343779114	0.555263514227947	-0.177851725348123
M5295	5D	544696678	0.193730783115147	0.711950639105452	0.307692307692308	169	0.371919518252573	0.378401882635675	0.555894774510709	0.210445651297213
M5961	6B	309748844	0.193812308822713	0.712667302681985	0.257396449704142	169	0.371919518252573	0.37839949086671	0.555894774510709	-0.249892612643407
M5674	6A	585197629	0.194244993211745	0.702083594239088	0.130177514792899	169	0.371919518252573	0.378386868905711	0.556381182487341	0.280820529353861
M226	1A	352137657	0.194489406275692	0.716830391386178	0.307692307692308	169	0.371919518252573	0.378379736898076	0.556381182487341	-0.23479827899201
M3193	3B	617683162	0.194495753933464	0.709884652481844	0.331360946745562	169	0.371919518252573	0.378379560881896	0.556381182487341	0.142679011369627
M3194	3B	617683248	0.194495753933464	0.709884652481844	0.331360946745562	169	0.371919518252573	0.378379560881896	0.556381182487341	0.142679011369627
M4873	5B	476456310	0.195048387592171	0.709420624018639	0.0857988165680473	169	0.371919518252573	0.378363499959776	0.557593773374054	-0.351320492430728
M2289	2B	745716078	0.195783400930973	0.697907482721384	0.186390532544379	169	0.371919518252573	0.378342222753122	0.558672963135183	-0.258036441689072
M2382	2D	347793572	0.195926412482547	0.715487969987025	0.245562130177515	169	0.371919518252573	0.378338090641619	0.558672963135183	-0.254050996451106
M1735	2B	29032620	0.195941868160319	0.706579033871886	0.325443786982249	169	0.371919518252573	0.378337650867273	0.558672963135183	0.151237087979721
M1740	2B	29039167	0.195941868160319	0.706579322730946	0.325443786982249	169	0.371919518252573	0.378337650867273	0.558672963135183	0.151237087979721
M2290	2B	746036459	0.196273859692261	0.699554970310086	0.254437869822485	169	0.371919518252573	0.378328077049304	0.559251372583673	-0.263524186539527
M14	1A	8240351	0.196607627818763	0.703876284760806	0.242603550295858	169	0.371919518252573	0.378318479289623	0.559834080264997	-0.248705776395189
M3436	3D	592576172	0.196818030944886	0.706865485010158	0.301775147928994	169	0.371919518252573	0.378312441608853	0.56000972970614	0.247738637588242
M1381	2A	378849998	0.197141258512896	0.708417215986262	0.257396449704142	169	0.371919518252573	0.37830316360362	0.56000972970614	-0.257513127535674
M2722	3A	557257831	0.197257673509289	0.696402270743868	0.230769230769231	169	0.371919518252573	0.378299826946853	0.56000972970614	-0.225571842998839
M6811	7A	692880971	0.197392652452094	0.70938430535831	0.224852071005917	169	0.371919518252573	0.378295972705191	0.56000972970614	-0.2631624659831
M5478	6A	105022578	0.197411590315883	0.712677286662033	0.0562130177514792	169	0.371919518252573	0.378295431034746	0.56000972970614	0.333531784287644
M4614	5B	34253703	0.197561652910189	0.708444553801322	0.337278106508876	169	0.371919518252573	0.378291142406593	0.56000972970614	0.240381606259611
M2989	3B	66186022	0.197574432461552	0.703101044031841	0.0857988165680473	169	0.371919518252573	0.378290769367556	0.56000972970614	-0.240505405072675
M2267	2B	723443416	0.198315824358452	0.717372015011815	0.236686390532544	169	0.371919518252573	0.378269636375391	0.561536057442975	-0.244972691950998
M114	1A	135509422	0.198372239179809	0.705881510413066	0.248520710059172	169	0.371919518252573	0.378268033104018	0.561536057442975	-0.241843535347279
M2198	2B	657791579	0.198834713674663	0.705704598197394	0.337278106508876	169	0.371919518252573	0.378254902822649	0.562477560369018	0.186226416406672
M6481	7A	128972312	0.199073956438769	0.704637983590951	0.343195266272189	169	0.371919518252573	0.378248124206032	0.562786752830487	0.284622707575643
M754	1B	493868052	0.199668535799551	0.69266238407388	0.168639053254438	169	0.371919518252573	0.378231321273497	0.563868525922477	0.239658754417277
M3674	4A	524304086	0.19971699809861	0.698699536849291	0.118343195266272	169	0.371919518252573	0.378229927462742	0.563868525922477	-0.627404739626968
M3767	4A	605731006	0.202048592930877	0.696905298110545	0.0798816568047337	169	0.371919518252573	0.378164623720988	0.569688179338712	0.341130851504589
M3178	3B	586513771	0.202332067923608	0.703918570263395	0.292899408284024	169	0.371919518252573	0.378156745586356	0.569688179338712	0.263188555028819
M4742	5B	236259967	0.202404730984199	0.693289562673141	0.455621301775148	169	0.371919518252573	0.37815472341642	0.569688179338712	-0.300353659794055
M1765	2B	45788715	0.202490866113894	0.689135361967758	0.269230769230769	169	0.371919518252573	0.378152334229876	0.569688179338712	0.253180960375964
M5043	5B	636598766	0.202555929346663	0.698531431073811	0.36094674556213	169	0.371919518252573	0.378150529880959	0.569688179338712	0.388638494025614
M3012	3B	95160572	0.202567876383947	0.689419804596155	0.437869822485207	169	0.371919518252573	0.378150192494934	0.569688179338712	-0.301915514648869
M3308	3B	733819550	0.202936873127812	0.690491385450057	0.218934911242604	169	0.371919518252573	0.378139969330377	0.569688179338712	-0.250010346925663
M3872	4B	32806794	0.202937180314749	0.690491385450057	0.390532544378698	169	0.371919518252573	0.378139969330374	0.569688179338712	0.500020360996231
M4404	5A	537958129	0.202962101297537	0.693653973231317	0.281065088757396	169	0.371919518252573	0.378139268926516	0.569688179338712	-0.241118916328141
M759	1B	510979526	0.203615869503456	0.677816279272032	0.165680473372781	169	0.371919518252573	0.378121212404296	0.570541086432022	-0.277602121029499
M2489	3A	23652956	0.203706254070062	0.684040171241161	0.186390532544379	169	0.371919518252573	0.378118718017018	0.570541086432022	-0.258005279673988
M4774	5B	316706078	0.20405637101898	0.684575858709723	0.0769230769230769	169	0.371919518252573	0.378109084086108	0.570541086432022	-0.332033828098043
M4781	5B	318993440	0.20405637101898	0.684575858709723	0.0769230769230769	169	0.371919518252573	0.378109084086108	0.570541086432022	-0.332033828098043
M4783	5B	321416642	0.20405637101898	0.684575905835946	0.153846153846154	169	0.371919518252573	0.378109084086108	0.570541086432022	-0.166016914049021
M4790	5B	326572751	0.20405637101898	0.684575858709723	0.0769230769230769	169	0.371919518252573	0.378109084086108	0.570541086432022	-0.332033828098043
M448	1A	535315011	0.204215296296275	0.685801831913274	0.396449704142012	169	0.371919518252573	0.378104712067012	0.57061706339301	-0.166525710458771
M3467	3D	613389350	0.204471244785387	0.70126367014865	0.0621301775147929	169	0.371919518252573	0.378097683127016	0.57072992925567	-0.269937513851971
M4343	5A	473637858	0.204519245025352	0.692189296329747	0.245562130177515	169	0.371919518252573	0.378096379165074	0.57072992925567	0.247654760827686
M6304	6D	458362815	0.205101875103914	0.6744296254042	0.13905325443787	169	0.371919518252573	0.378080430020447	0.571987264053479	0.277502951052057
M3977	4B	569630672	0.205705145328006	0.694678705460229	0.254437869822485	169	0.371919518252573	0.378063952064234	0.573300504771939	-0.226010009661906
M3520	4A	80168489	0.206287581506998	0.687216898283339	0.316568047337278	169	0.371919518252573	0.378048118555398	0.574232681030188	-0.147793217557517
M6637	7A	520905350	0.20634653313275	0.678786089408169	0.189349112426035	169	0.371919518252573	0.378046515337496	0.574232681030188	-0.272921070647342
M6310	6D	458529923	0.206471209710931	0.673285122248108	0.142011834319527	169	0.371919518252573	0.378043145354492	0.574232681030188	0.267806612475098
M4545	5A	673776376	0.206834735723291	0.690499142375368	0.136094674556213	169	0.371919518252573	0.378033287965182	0.574232681030188	-0.563170522094936
M4546	5A	673776396	0.206834735723291	0.690499142375368	0.136094674556213	169	0.371919518252573	0.378033287965182	0.574232681030188	-0.563170522094936
M7017	7B	393314464	0.20683513793745	0.690499044159089	0.363905325443787	169	0.371919518252573	0.378033287965178	0.574232681030188	0.563170030951966
M2415	2D	572789915	0.207839695633764	0.681871101379828	0.230769230769231	169	0.371919518252573	0.378006167087314	0.576285488362989	-0.243406916791585
M2239	2B	698964004	0.208007720235926	0.68708483962039	0.0976331360946746	169	0.371919518252573	0.378001654507641	0.576285488362989	0.269464481979483
M2903	3A	737677171	0.20801325581608	0.685603750318099	0.198224852071006	169	0.371919518252573	0.378001504891354	0.576285488362989	-0.246464079921045
M640	1B	145362742	0.208106789147937	0.689118200882619	0.0562130177514792	169	0.371919518252573	0.377998998440564	0.576285488362989	0.316930407253466
M1936	2B	296014659	0.20825964307932	0.687440103219968	0.242603550295858	169	0.371919518252573	0.377994883841431	0.576340264649542	-0.245724178471669
M1380	2A	378849997	0.209510506041746	0.682101261785064	0.251479289940828	169	0.371919518252573	0.377961425480213	0.579431674116731	-0.26132054134942
M1353	2A	324294401	0.210385179296624	0.681221622867536	0.245562130177515	169	0.371919518252573	0.377938165057488	0.581327670218838	-0.273038700737196
M6344	6D	465204813	0.210464508636144	0.683787081593967	0.22189349112426	169	0.371919518252573	0.377936068678595	0.581327670218838	-0.244643219206267
M28	1A	12369432	0.210896357182099	0.681240027071506	0.0828402366863905	169	0.371919518252573	0.377924645836845	0.58188276921756	-0.312286194279054
M1170	2A	3101159	0.211030143727843	0.679053143959918	0.0857988165680473	169	0.371919518252573	0.377921096432174	0.58188276921756	-0.254402146367838
M5474	6A	98254317	0.211213350833375	0.681753372372727	0.242603550295858	169	0.371919518252573	0.377916269135936	0.58188276921756	-0.239170933254876
M3742	4A	590224517	0.211371327950372	0.668891644015411	0.0828402366863905	169	0.371919518252573	0.377912101219137	0.58188276921756	0.329257250790233
M4478	5A	588555338	0.21138799074967	0.663702511118458	0.251479289940828	169	0.371919518252573	0.377911653101177	0.58188276921756	-0.267167579627113
M6156	6B	692781868	0.211753786082832	0.677290034748046	0.127218934911243	169	0.371919518252573	0.377902017609599	0.58188276921756	-0.448321902988027
M1551	2A	709837251	0.21195150395036	0.685024465431062	0.266272189349112	169	0.371919518252573	0.377896819393348	0.58188276921756	-0.28911730586691
M5593	6A	522618661	0.212058404611035	0.664637508900368	0.133136094674556	169	0.371919518252573	0.377894015549236	0.58188276921756	0.273439535834015
M6761	7A	659371215	0.21298533038347	0.679094734276522	0.130177514792899	169	0.371919518252573	0.377869732145975	0.58188276921756	0.178180787648242
M6762	7A	659371216	0.21298533038347	0.679094734276522	0.130177514792899	169	0.371919518252573	0.377869732145975	0.58188276921756	0.178180787648242
M3665	4A	514557178	0.212998579987435	0.66898420688334	0.127218934911243	169	0.371919518252573	0.377869366567621	0.58188276921756	-0.46369506367563
M6638	7A	520905717	0.213116065961967	0.665758233631091	0.186390532544379	169	0.371919518252573	0.377866317326004	0.58188276921756	0.278971689444212
M6636	7A	520904570	0.213116076870218	0.665758185862883	0.313609467455621	169	0.371919518252573	0.377866317326001	0.58188276921756	-0.278971682978948
M6896	7B	33908336	0.213374566320484	0.672517168848859	0.189349112426035	169	0.371919518252573	0.377859569050169	0.58188276921756	-0.218174605972884
M4136	5A	2122558	0.213432577187531	0.667320227556497	0.201183431952663	169	0.371919518252573	0.377858053424322	0.58188276921756	-0.268216405867278
M4030	4B	650891994	0.213447354954015	0.666363288923467	0.260355029585799	169	0.371919518252573	0.377857675905326	0.58188276921756	0.269348073999062
M4633	5B	57980394	0.213991110834734	0.665075241954713	0.0887573964497042	169	0.371919518252573	0.377843513217655	0.58188276921756	-0.304929447220218
M1257	2A	78330972	0.214178756794968	0.675823048081238	0.260355029585799	169	0.371919518252573	0.377838652632516	0.58188276921756	0.242100266325387
M6757	7A	645028945	0.21441047981549	0.676864628006311	0.485207100591716	169	0.371919518252573	0.377832642043236	0.58188276921756	-0.680351515341613
M6892	7B	15592659	0.214641913445684	0.673548890189466	0.180473372781065	169	0.371919518252573	0.377826644149134	0.58188276921756	0.265325674224494
M4844	5B	439725143	0.214949457555957	0.669046046366827	0.144970414201183	169	0.371919518252573	0.377818685033667	0.58188276921756	-0.289148518585634
M1379	2A	378849994	0.215567040814268	0.669954351196167	0.248520710059172	169	0.371919518252573	0.377802745334431	0.58188276921756	-0.263600806947053
M5397	6A	49193247	0.215818544412205	0.672744263009112	0.334319526627219	169	0.371919518252573	0.377796274426264	0.58188276921756	-0.196160239154477
M78	1A	90762633	0.216071077742085	0.664690204522533	0.272189349112426	169	0.371919518252573	0.377789791022685	0.58188276921756	0.259556736413728
M1260	2A	78335443	0.216099457650363	0.673390584852839	0.251479289940828	169	0.371919518252573	0.377789066172723	0.58188276921756	0.262625163804998
M7003	7B	236784747	0.216192908587964	0.678881345899292	0.0769230769230769	169	0.371919518252573	0.37778665859463	0.58188276921756	-0.223754716391671
M6997	7B	194590663	0.216192973854315	0.678881342712097	0.461538461538462	169	0.371919518252573	0.37778665859463	0.58188276921756	0.447509370338366
M7222	7D	112322614	0.216879703716491	0.665478803522732	0.242603550295858	169	0.371919518252573	0.377769063463938	0.58188276921756	-0.279673479169958
M7224	7D	112790247	0.216879763101234	0.665478662408877	0.257396449704142	169	0.371919518252573	0.37776906346394	0.58188276921756	0.27967344291805
M6842	7A	712060141	0.216971663332994	0.669893124687006	0.201183431952663	169	0.371919518252573	0.377766719714911	0.58188276921756	0.213113834545169
M6700	7A	596039713	0.217244829417509	0.657504885173259	0.289940828402367	169	0.371919518252573	0.377759734348271	0.58188276921756	0.275896507993494
M3507	4A	46124042	0.217500447554938	0.659531645503138	0.272189349112426	169	0.371919518252573	0.377753217520191	0.58188276921756	-0.241039815462475
M3506	4A	46123699	0.217500571903918	0.659531466234041	0.455621301775148	169	0.371919518252573	0.377753217520191	0.58188276921756	0.120519875146172
M6840	7A	709142755	0.217637822224757	0.669453753555687	0.414201183431953	169	0.371919518252573	0.377749720916806	0.58188276921756	0.135616953863751
M2649	3A	507469938	0.217911941473778	0.652497504441831	0.242603550295858	169	0.371919518252573	0.377742745138158	0.58188276921756	0.274632319719998
M4966	5B	545403388	0.21794556420737	0.669393308213654	0.0710059171597633	169	0.371919518252573	0.377741889692736	0.58188276921756	0.227732590742193
M5089	5B	693206229	0.21794556420737	0.669393308213654	0.0710059171597633	169	0.371919518252573	0.377741889692736	0.58188276921756	0.227732590742193
M4905	5B	502501169	0.218057507773336	0.663392377527616	0.112426035502959	169	0.371919518252573	0.377739033050751	0.58188276921756	-0.285839149991162
M2849	3A	685357955	0.218331754013121	0.667544308345429	0.224852071005917	169	0.371919518252573	0.377732075566688	0.58188276921756	-0.226204542954648
M5253	5D	448816302	0.218553821522806	0.648824397234019	0.257396449704142	169	0.371919518252573	0.377726450590379	0.58188276921756	-0.251128205153396
M1736	2B	29037523	0.219058547948608	0.663767861650649	0.440828402366864	169	0.371919518252573	0.377713679748746	0.58188276921756	-0.150877065086853
M2163	2B	587247965	0.219117895082842	0.666050896094201	0.334319526627219	169	0.371919518252573	0.377712183964683	0.58188276921756	-0.366456595232023
M773	1B	527001491	0.219149445099304	0.659371973720599	0.43491124260355	169	0.371919518252573	0.377711384268	0.58188276921756	-0.404846211028413
M4407	5A	538322015	0.21935917468544	0.658709328198793	0.230769230769231	169	0.371919518252573	0.377706092939932	0.58188276921756	-0.245282885249097
M4637	5B	60794397	0.219663283594846	0.654307244563563	0.414201183431953	169	0.371919518252573	0.377698422583474	0.58188276921756	-0.31906075995412
M4640	5B	63362674	0.219663283594846	0.654307244563563	0.414201183431953	169	0.371919518252573	0.377698422583474	0.58188276921756	-0.31906075995412
M4651	5B	65588055	0.219663283594846	0.654307244563563	0.414201183431953	169	0.371919518252573	0.377698422583474	0.58188276921756	-0.31906075995412
M4657	5B	69645733	0.219663283594846	0.654307244563563	0.414201183431953	169	0.371919518252573	0.377698422583474	0.58188276921756	-0.31906075995412
M4634	5B	57980395	0.219663576624145	0.654307244563563	0.171597633136095	169	0.371919518252573	0.377698422583477	0.58188276921756	0.1595302764301
M4636	5B	59160098	0.219663576624145	0.654307175717162	0.0857988165680473	169	0.371919518252573	0.377698422583477	0.58188276921756	0.319060552860201
M4639	5B	63362371	0.219663576624145	0.654307175717162	0.0857988165680473	169	0.371919518252573	0.377698422583477	0.58188276921756	0.319060552860201
M4641	5B	63363204	0.219663576624145	0.654307175717162	0.0857988165680473	169	0.371919518252573	0.377698422583477	0.58188276921756	0.319060552860201
M4642	5B	63363412	0.219663576624145	0.654307175717162	0.0857988165680473	169	0.371919518252573	0.377698422583477	0.58188276921756	0.319060552860201
M4647	5B	65243608	0.219663576624145	0.654307175717162	0.0857988165680473	169	0.371919518252573	0.377698422583477	0.58188276921756	0.319060552860201
M4663	5B	72019049	0.219663576624145	0.654307175717162	0.0857988165680473	169	0.371919518252573	0.377698422583477	0.58188276921756	0.319060552860201
M5130	5D	56447684	0.219663576624145	0.654307175717162	0.0857988165680473	169	0.371919518252573	0.377698422583477	0.58188276921756	0.319060552860201
M5349	6A	8694750	0.219873500484962	0.644087913721749	0.168639053254438	169	0.371919518252573	0.377693139794657	0.58188276921756	0.279515367117009
M5350	6A	8694906	0.219873500484962	0.644087913721749	0.168639053254438	169	0.371919518252573	0.377693139794657	0.58188276921756	0.279515367117009
M5781	6B	9003885	0.219954561910707	0.678758460434965	0.355029585798817	169	0.371919518252573	0.377691100230147	0.58188276921756	-0.179389724816204
M5785	6B	9035394	0.219954561910707	0.678758920311265	0.177514792899408	169	0.371919518252573	0.377691100230147	0.58188276921756	-0.358779449632408
M4517	5A	617356732	0.220113685516966	0.661659372968826	0.186390532544379	169	0.371919518252573	0.377687101544977	0.58188276921756	0.268031254525141
M2503	3A	36230840	0.220304803100918	0.670144170822454	0.0976331360946746	169	0.371919518252573	0.377682301322016	0.58188276921756	-0.319455499613078
M3011	3B	95151448	0.220304803100918	0.670144170822454	0.0976331360946746	169	0.371919518252573	0.377682301322016	0.58188276921756	-0.319455499613078
M3032	3B	140854832	0.220304803100918	0.670144170822454	0.0976331360946746	169	0.371919518252573	0.377682301322016	0.58188276921756	-0.319455499613078
M3035	3B	144057037	0.220304803100918	0.670144170822454	0.0976331360946746	169	0.371919518252573	0.377682301322016	0.58188276921756	-0.319455499613078
M3087	3B	422522919	0.220304803100918	0.670144170822454	0.0976331360946746	169	0.371919518252573	0.377682301322016	0.58188276921756	-0.319455499613078
M3090	3B	425388665	0.220304803100918	0.670144170822454	0.0976331360946746	169	0.371919518252573	0.377682301322016	0.58188276921756	-0.319455499613078
M2526	3A	68281311	0.220305071560143	0.670144160796114	0.402366863905325	169	0.371919518252573	0.377682301322012	0.58188276921756	0.319455315370305
M3013	3B	96844420	0.220305071560143	0.670144160796114	0.402366863905325	169	0.371919518252573	0.377682301322012	0.58188276921756	0.319455315370305
M3116	3B	488187681	0.220305071560143	0.670144160796114	0.402366863905325	169	0.371919518252573	0.377682301322012	0.58188276921756	0.319455315370305
M3119	3B	488543016	0.220305071560143	0.670144160796114	0.402366863905325	169	0.371919518252573	0.377682301322012	0.58188276921756	0.319455315370305
M6978	7B	160473574	0.220418420087227	0.658695626171634	0.118343195266272	169	0.371919518252573	0.377679459256868	0.58188276921756	0.262071790762761
M6204	6D	11409239	0.220473245044104	0.656712457659722	0.0739644970414201	169	0.371919518252573	0.377678077605877	0.58188276921756	-0.340095839787107
M6176	6B	710319913	0.220694446391479	0.670660293876553	0.0710059171597633	169	0.371919518252573	0.377672535636335	0.582013469028388	-0.34959900548904
M6259	6D	299192565	0.220791533044018	0.656382353824011	0.455621301775148	169	0.371919518252573	0.377670100051306	0.582013469028388	-0.406888478548225
M5839	6B	122967840	0.221113856693047	0.650419571587576	0.0798816568047337	169	0.371919518252573	0.377662045190887	0.582508584755222	-0.319526964960325
M2546	3A	137599775	0.221368095199291	0.661496779155133	0.390532544378698	169	0.371919518252573	0.377655707101119	0.582562017980823	0.58347341226164
M6059	6B	563999954	0.221537668809609	0.65742033631303	0.153846153846154	169	0.371919518252573	0.377651468877234	0.582562017980823	-0.275335647829666
M6062	6B	564651662	0.221537668809609	0.65742033631303	0.153846153846154	169	0.371919518252573	0.377651468877234	0.582562017980823	-0.275335647829666
M4986	5B	554729304	0.222172507879137	0.66362187330289	0.233727810650888	169	0.371919518252573	0.377635667161699	0.583731831831241	-0.231351566979363
M5457	6A	76519729	0.222252087437016	0.654910504844481	0.266272189349112	169	0.371919518252573	0.377633694869526	0.583731831831241	-0.218726155441061
M2321	2B	797327210	0.22252731950065	0.657660203575775	0.109467455621302	169	0.371919518252573	0.377626869825198	0.584100497428676	0.285114389445013
M6347	6D	465209725	0.222744257509852	0.654418315971999	0.180473372781065	169	0.371919518252573	0.377621491454614	0.584315796047951	-0.255123090527404
M5048	5B	641412149	0.222888351942978	0.649014472378609	0.399408284023669	169	0.371919518252573	0.377617921804409	0.584339862145907	-0.29293724134611
M6805	7A	688688370	0.223429049422937	0.650907339657193	0.375739644970414	169	0.371919518252573	0.377604563232255	0.584540976190637	-0.28258812678294
M6803	7A	688686324	0.22342927111563	0.650907309812772	0.124260355029586	169	0.371919518252573	0.377604563232257	0.584540976190637	0.282587989194987
M6806	7A	688688826	0.22342927111563	0.650907309812772	0.124260355029586	169	0.371919518252573	0.377604563232257	0.584540976190637	0.282587989194987
M5033	5B	618123503	0.223504931094827	0.650641409064264	0.375739644970414	169	0.371919518252573	0.377602692130469	0.584540976190637	-0.565174234521862
M6991	7B	182148980	0.223862779381058	0.650326945479155	0.121301775147929	169	0.371919518252573	0.377593871361465	0.585123535002633	-0.267321332127153
M5856	6B	130946872	0.224659378776526	0.660782410913072	0.272189349112426	169	0.371919518252573	0.377574313128038	0.585544583164858	-0.269344046173313
M5858	6B	131221299	0.224659378776526	0.660782410913072	0.272189349112426	169	0.371919518252573	0.377574313128038	0.585544583164858	-0.269344046173313
M3603	4A	127486566	0.224690104931461	0.656283658121022	0.452662721893491	169	0.371919518252573	0.377573552447533	0.585544583164858	-0.312923340437152
M849	1B	581693720	0.224690393915656	0.646823511211333	0.0976331360946746	169	0.371919518252573	0.377573558625045	0.585544583164858	0.260153603460154
M1388	2A	392272286	0.22469986082198	0.651033935061483	0.289940828402367	169	0.371919518252573	0.377573321076502	0.585544583164858	-0.203827601826042
M979	1D	10720778	0.225130429117718	0.645057697286233	0.0680473372781065	169	0.371919518252573	0.377562776277211	0.585907928273728	-0.249158531684159
M3031	3B	140688851	0.225244976779497	0.65040166920869	0.319526627218935	169	0.371919518252573	0.377559982281222	0.585907928273728	-0.32064472203038
M3034	3B	141126328	0.225245139823541	0.650401512789133	0.180473372781065	169	0.371919518252573	0.377559982281221	0.585907928273728	0.320644608015595
M4497	5A	596463420	0.225684595184918	0.642031269761817	0.446745562130177	169	0.371919518252573	0.377549255428597	0.586120898538537	-0.282645525494786
M1238	2A	67532086	0.226031539559021	0.647814019262855	0.266272189349112	169	0.371919518252573	0.37754080454281	0.586120898538537	-0.219765405695028
M6416	7A	68084376	0.226135849993171	0.630619451461172	0.106508875739645	169	0.371919518252573	0.37753827024501	0.586120898538537	-0.296601917728845
M2035	2B	423661850	0.226258285189027	0.643138009632546	0.43491124260355	169	0.371919518252573	0.377535294864786	0.586120898538537	-0.321936735929498
M2059	2B	430233104	0.226258285189027	0.643138009632546	0.43491124260355	169	0.371919518252573	0.377535294864786	0.586120898538537	-0.321936735929498
M2455	2D	641305798	0.22635599781238	0.641179388827151	0.13905325443787	169	0.371919518252573	0.377532914618918	0.586120898538537	-0.209428749863342
M6322	6D	461712324	0.226431960990188	0.640609830652101	0.269230769230769	169	0.371919518252573	0.377531071356837	0.586120898538537	-0.255458332464727
M2715	3A	536637491	0.226433880174896	0.649026318923124	0.402366863905325	169	0.371919518252573	0.377531034654992	0.586120898538537	-0.23280024317625
M5837	6B	119978760	0.226732743503821	0.650475443681193	0.144970414201183	169	0.371919518252573	0.377523779728578	0.586120898538537	-0.272299073302074
M5790	6B	15133892	0.226894167030899	0.647501624140991	0.340236686390533	169	0.371919518252573	0.377519872527606	0.586120898538537	0.16694003403644
M6623	7A	511931010	0.226909390989275	0.639380679447184	0.0680473372781065	169	0.371919518252573	0.37751950017571	0.586120898538537	-0.335448256686753
M2418	2D	574105459	0.227053391939253	0.645229801449551	0.0857988165680473	169	0.371919518252573	0.377516025524824	0.586120898538537	0.307935445535705
M5865	6B	143436982	0.227086323654506	0.667526709067096	0.215976331360947	169	0.371919518252573	0.377515216188765	0.586120898538537	-0.292450851470171
M7055	7B	538876959	0.227774121396058	0.638992932645841	0.207100591715976	169	0.371919518252573	0.377498612529057	0.58754599152253	0.248511006091292
M3174	3B	586152292	0.228411310504467	0.649918145797671	0.0828402366863905	169	0.371919518252573	0.377483272388254	0.588610581261402	-0.244466027671564
M2999	3B	69818458	0.228685135087141	0.633142177528384	0.355029585798817	169	0.371919518252573	0.377476703932614	0.588610581261402	-0.131993980141283
M3001	3B	74283112	0.228685199610835	0.633141857205035	0.322485207100592	169	0.371919518252573	0.377476703932612	0.588610581261402	0.263987924055083
M748	1B	484887610	0.228730456768169	0.646880479561704	0.165680473372781	169	0.371919518252573	0.37747562286737	0.588610581261402	0.210058974490558
M7058	7B	539786477	0.229196682813588	0.638853797627364	0.218934911242604	169	0.371919518252573	0.377464456541038	0.589460114765826	0.223893924815613
M6799	7A	680327597	0.229781895943956	0.638011657405149	0.272189349112426	169	0.371919518252573	0.377450475002127	0.590281967283572	0.227430914542531
M522	1A	570860909	0.229788824022189	0.643918738965966	0.254437869822485	169	0.371919518252573	0.377450304443639	0.590281967283572	-0.221391353954147
M3747	4A	594217028	0.230871706830601	0.645498420829725	0.236686390532544	169	0.371919518252573	0.377424556219909	0.592361068424068	-0.27154825697345
M3743	4A	590994014	0.230871734818709	0.645498319542195	0.263313609467456	169	0.371919518252573	0.37742455621991	0.592361068424068	0.271548240313248
M7194	7D	13603355	0.231098046113327	0.627221445946472	0.180473372781065	169	0.371919518252573	0.377419193419525	0.592590667683137	0.210831059989808
M17	1A	8329287	0.231720225320109	0.645433026472578	0.106508875739645	169	0.371919518252573	0.37740447658257	0.593745407653611	-0.2756513702615
M5912	6B	225868318	0.231992612497394	0.639492403668259	0.396449704142012	169	0.371919518252573	0.377398052428646	0.593745407653611	-0.279412582942022
M2286	2B	743738847	0.232009688311736	0.629804663314525	0.455621301775148	169	0.371919518252573	0.377397650690027	0.593745407653611	-0.315894114460392
M5719	6A	608368748	0.232096738664873	0.620707873248553	0.210059171597633	169	0.371919518252573	0.377395604195874	0.593745407653611	0.232296802495682
M1158	1D	492607049	0.232419465194308	0.639691537286917	0.118343195266272	169	0.371919518252573	0.377388010896756	0.594220014023936	0.28806814013312
M5128	5D	52616035	0.232726417998167	0.634486934226855	0.0650887573964497	169	0.371919518252573	0.377380783336814	0.594392555433257	-0.268253483296164
M3057	3B	259460325	0.232761434775988	0.628921481490191	0.393491124260355	169	0.371919518252573	0.377379965073298	0.594392555433257	-0.303818278567405
M1315	2A	191881183	0.233265971151449	0.638092116101871	0.106508875739645	169	0.371919518252573	0.377368144558509	0.595329947588053	0.276465338453804
M1127	1D	433905045	0.233824235115479	0.624089962440999	0.272189349112426	169	0.371919518252573	0.377355087335109	0.596403275786302	0.234033096394704
M1897	2B	209097111	0.234519616096609	0.624133079451534	0.112426035502959	169	0.371919518252573	0.377338878449847	0.596543159878708	-0.176362451135589
M1898	2B	209097177	0.234519616096609	0.624133079451534	0.112426035502959	169	0.371919518252573	0.377338878449847	0.596543159878708	-0.176362451135589
M2108	2B	475607168	0.234519616096609	0.624133035330575	0.0562130177514793	169	0.371919518252573	0.377338878449847	0.596543159878708	-0.352724902271177
M1858	2B	167798344	0.234519702004855	0.624133079451534	0.443786982248521	169	0.371919518252573	0.377338878449846	0.596543159878708	0.352724840715069
M6147	6B	680543851	0.234567767553323	0.631636626639587	0.313609467455621	169	0.371919518252573	0.377337754641562	0.596543159878708	-0.227901699688765
M6644	7A	532473684	0.235732568328127	0.632828604066584	0.446745562130177	169	0.371919518252573	0.377310750557248	0.599153611167324	0.312622327472397
M54	1A	34169758	0.236007332636906	0.621083981110199	0.156804733727811	169	0.371919518252573	0.377304393200584	0.599500151114628	-0.215765734986732
M1103	1D	423857365	0.23646051467004	0.626215144751715	0.0621301775147929	169	0.371919518252573	0.377293947713258	0.599991242462068	-0.283608840067615
M542	1A	579299339	0.237102709418827	0.618150610330801	0.159763313609467	169	0.371919518252573	0.377279181240243	0.599991242462068	-0.23739053806775
M4892	5B	485905825	0.237398183183682	0.621021868051891	0.0502958579881657	169	0.371919518252573	0.377272407315274	0.599991242462068	-0.380207913082304
M5982	6B	417229104	0.237489561445245	0.627514835561978	0.473372781065089	169	0.371919518252573	0.377270313027441	0.599991242462068	-0.182120411363989
M5607	6A	539709337	0.23792481155577	0.632959485394201	0.0650887573964497	169	0.371919518252573	0.377260354121654	0.599991242462068	0.226613301147755
M1459	2A	520562374	0.23972758133868	0.619034680857569	0.165680473372781	169	0.371919518252573	0.377219334497621	0.599991242462068	-0.378560308466071
M2094	2B	456176578	0.23972758133868	0.619034680857569	0.165680473372781	169	0.371919518252573	0.377219334497621	0.599991242462068	-0.378560308466071
M2098	2B	457680925	0.23972758133868	0.619034680857569	0.165680473372781	169	0.371919518252573	0.377219334497621	0.599991242462068	-0.378560308466071
M2102	2B	460805242	0.23972758133868	0.619034680857569	0.165680473372781	169	0.371919518252573	0.377219334497621	0.599991242462068	-0.378560308466071
M2103	2B	460823288	0.23972758133868	0.619034680857569	0.165680473372781	169	0.371919518252573	0.377219334497621	0.599991242462068	-0.378560308466071
M2105	2B	461980866	0.23972758133868	0.619034680857569	0.165680473372781	169	0.371919518252573	0.377219334497621	0.599991242462068	-0.378560308466071
M2106	2B	462887258	0.23972758133868	0.619034680857569	0.165680473372781	169	0.371919518252573	0.377219334497621	0.599991242462068	-0.378560308466071
M2096	2B	457680665	0.239727882304522	0.619034680694099	0.334319526627219	169	0.371919518252573	0.377219334497618	0.599991242462068	0.378560068589913
M2100	2B	458622067	0.239727882304522	0.619034680694099	0.334319526627219	169	0.371919518252573	0.377219334497618	0.599991242462068	0.378560068589913
M5610	6A	542232202	0.239817164330534	0.610659770905864	0.112426035502959	169	0.371919518252573	0.377217307364647	0.599991242462068	0.273418399604859
M5612	6A	542232220	0.239817164330534	0.610659770905864	0.112426035502959	169	0.371919518252573	0.377217307364647	0.599991242462068	0.273418399604859
M5613	6A	542232220	0.239817164330534	0.610659770905864	0.112426035502959	169	0.371919518252573	0.377217307364647	0.599991242462068	0.273418399604859
M5614	6A	542232386	0.239817164330534	0.610659770905864	0.224852071005917	169	0.371919518252573	0.377217307364647	0.599991242462068	0.136709199802429
M5615	6A	542232387	0.239817164330534	0.610659814267599	0.224852071005917	169	0.371919518252573	0.377217307364647	0.599991242462068	0.136709199802429
M6083	6B	591507238	0.239817164330534	0.610659770905864	0.112426035502959	169	0.371919518252573	0.377217307364647	0.599991242462068	0.273418399604859
M6948	7B	105558975	0.239881923381364	0.633315800985785	0.375739644970414	169	0.371919518252573	0.377215841340198	0.599991242462068	-0.275341500429526
M435	1A	531643079	0.239942497285134	0.615102465928997	0.331360946745562	169	0.371919518252573	0.377214462683068	0.599991242462068	-0.236934857586768
M4989	5B	558625487	0.240152000908595	0.609935485664443	0.227810650887574	169	0.371919518252573	0.377209735964683	0.599991242462068	0.233496443420314
M1150	1D	485105070	0.240633753903628	0.624828035892258	0.115384615384615	169	0.371919518252573	0.377198858156012	0.599991242462068	-0.297915194939526
M1151	1D	485557549	0.240633753903628	0.624828035892258	0.115384615384615	169	0.371919518252573	0.377198858156012	0.599991242462068	-0.297915194939526
M1152	1D	485557635	0.240633753903628	0.624828035892258	0.115384615384615	169	0.371919518252573	0.377198858156012	0.599991242462068	-0.297915194939526
M1154	1D	488972849	0.240633753903628	0.624828035892258	0.115384615384615	169	0.371919518252573	0.377198858156012	0.599991242462068	-0.297915194939526
M1157	1D	491034246	0.240633753903628	0.624828035892258	0.115384615384615	169	0.371919518252573	0.377198858156012	0.599991242462068	-0.297915194939526
M1159	1D	492610021	0.240633753903628	0.624828035892258	0.115384615384615	169	0.371919518252573	0.377198858156012	0.599991242462068	-0.297915194939526
M555	1A	582418002	0.240633753903628	0.624828035892258	0.115384615384615	169	0.371919518252573	0.377198858156012	0.599991242462068	-0.297915194939526
M561	1A	582866098	0.240633753903628	0.624828035892258	0.115384615384615	169	0.371919518252573	0.377198858156012	0.599991242462068	-0.297915194939526
M933	1B	676262520	0.240633753903628	0.624828035892258	0.115384615384615	169	0.371919518252573	0.377198858156012	0.599991242462068	-0.297915194939526
M576	1A	591092762	0.24216353403629	0.623515893369367	0.118343195266272	169	0.371919518252573	0.377164512911648	0.603458150696877	0.284431575834972
M6217	6D	62502656	0.242520319101012	0.614554174518388	0.127218934911243	169	0.371919518252573	0.377156530159137	0.603999713643752	-0.284012617869282
M1277	2A	101378539	0.242698635356854	0.618636755307533	0.446745562130178	169	0.371919518252573	0.377152555969603	0.604096430879616	0.358451349206433
M5735	6A	611486259	0.242913828802887	0.61236941479118	0.21301775147929	169	0.371919518252573	0.377147753039278	0.604284774580875	0.220166709111247
M3164	3B	574828363	0.243261213152319	0.622147289147484	0.0621301775147929	169	0.371919518252573	0.37714001921988	0.604454569227018	0.338710844968688
M4872	5B	476455882	0.243261213152319	0.622147289147484	0.0621301775147929	169	0.371919518252573	0.37714001921988	0.604454569227018	0.338710844968688
M1007	1D	100316589	0.244714772219875	0.614863556481074	0.210059171597633	169	0.371919518252573	0.377107804130947	0.60745678436234	0.23160944306359
M6138	6B	668776650	0.244825873299537	0.613893887100074	0.115384615384615	169	0.371919518252573	0.377105348155309	0.60745678436234	0.265075100916931
M4619	5B	40789947	0.24489022061802	0.622095121746426	0.440828402366864	169	0.371919518252573	0.377103919723597	0.60745678436234	-0.30755160799238
M4877	5B	476798511	0.245890401659127	0.600822991024839	0.334319526627219	169	0.371919518252573	0.377081913630826	0.609239891067321	-0.232340652343055
M4878	5B	476801543	0.245890401659127	0.600822991024839	0.334319526627219	169	0.371919518252573	0.377081913630826	0.609239891067321	-0.232340652343055
M4631	5B	56563428	0.246178875874879	0.611218239457585	0.452662721893491	169	0.371919518252573	0.377075579368143	0.609605895605547	-0.377694014838468
M5369	6A	22525014	0.24665751428515	0.601566494822558	0.275147928994083	169	0.371919518252573	0.377065100169451	0.610442111067992	-0.199086359185081
M1372	2A	378849988	0.24824757397877	0.608827552758013	0.245562130177515	169	0.371919518252573	0.377030460448455	0.613360160320807	-0.252620118734754
M1376	2A	378849992	0.24824757397877	0.608827552758013	0.245562130177515	169	0.371919518252573	0.377030460448455	0.613360160320807	-0.252620118734754
M4219	5A	86664265	0.248261454870093	0.603946654322755	0.180473372781065	169	0.371919518252573	0.377030163385834	0.613360160320807	-0.235645353804898
M6927	7B	53646171	0.249009934883475	0.605635205210108	0.260355029585799	169	0.371919518252573	0.377013959904836	0.614858624846255	0.132586594005309
M4358	5A	480286359	0.249302626478263	0.603796534752624	0.29585798816568	169	0.371919518252573	0.377007637188454	0.615230584203623	0.226575274963519
M3309	3B	734428214	0.249640198540106	0.602954685868043	0.322485207100592	169	0.371919518252573	0.377000356779766	0.615712813141912	-0.214493337708859
M1724	2B	24861192	0.250085727668694	0.604422131068162	0.467455621301775	169	0.371919518252573	0.376990765091173	0.616365790051307	-0.107798512061834
M5718	6A	608074587	0.250272506206824	0.594207982359453	0.0591715976331361	169	0.371919518252573	0.376986752670333	0.616365790051307	0.352056195214768
M4160	5A	18906892	0.250331892103498	0.601615932303608	0.236686390532544	169	0.371919518252573	0.376985478314284	0.616365790051307	0.198572855976792
M6321	6D	461712123	0.251086468291857	0.593995418490057	0.263313609467456	169	0.371919518252573	0.376969295415265	0.61751135648897	-0.253254551866156
M4776	5B	316706346	0.251509875746456	0.598855170104005	0.331360946745562	169	0.371919518252573	0.376960251566144	0.61751135648897	-0.247186677506065
M4780	5B	318993293	0.251509875746456	0.598855170104005	0.331360946745562	169	0.371919518252573	0.376960251566144	0.61751135648897	-0.247186677506065
M4785	5B	321971206	0.251509875746456	0.598855170104005	0.331360946745562	169	0.371919518252573	0.376960251566144	0.61751135648897	-0.247186677506065
M4788	5B	323884095	0.251510051453831	0.598855298795176	0.168639053254438	169	0.371919518252573	0.376960251566145	0.61751135648897	0.247186585310784
M292	1A	438299518	0.251848895706802	0.600143977374172	0.21301775147929	169	0.371919518252573	0.376953020179521	0.617992955980827	-0.237216175754543
M1722	2B	24852686	0.25209612174474	0.600834999766221	0.142011834319527	169	0.371919518252573	0.376947759915418	0.618155026694728	0.210113495858302
M7073	7B	565742453	0.252263207751269	0.590192106647575	0.136094674556213	169	0.371919518252573	0.376944198888135	0.618155026694728	-0.258118139569078
M2841	3A	659398779	0.252547614625553	0.58092128901334	0.322485207100592	169	0.371919518252573	0.376938151219702	0.618155026694728	-0.23761087509396
M2839	3A	659396093	0.252547748825668	0.580921078648922	0.177514792899408	169	0.371919518252573	0.376938151219703	0.618155026694728	0.237610806867059
M1275	2A	96073210	0.252847478845208	0.600188966179762	0.0562130177514792	169	0.371919518252573	0.376931792046776	0.618155026694728	0.323584821346174
M1187	2A	27448319	0.252867329585783	0.589757372464779	0.133136094674556	169	0.371919518252573	0.376931364867924	0.618155026694728	-0.187775076561145
M5684	6A	596383784	0.25291404001456	0.592415249550283	0.174556213017751	169	0.371919518252573	0.376930384460234	0.618155026694728	0.208052503306767
M3950	4B	536918543	0.253360041454337	0.587889711571522	0.242603550295858	169	0.371919518252573	0.37692093046317	0.618895848583605	0.243815189303248
M1782	2B	75607960	0.254301880507027	0.588233177433812	0.115384615384615	169	0.371919518252573	0.376901048466788	0.620726310425087	-0.263731829358658
M7244	7D	263043382	0.254396028862741	0.599183337144336	0.248520710059172	169	0.371919518252573	0.376899070605759	0.620726310425087	0.204297408678521
M2028	2B	420610461	0.25512185473654	0.591594730454384	0.43491124260355	169	0.371919518252573	0.376883811219727	0.622146820306282	-0.300713108994444
M2268	2B	724693594	0.255301968728524	0.596838695516231	0.298816568047337	169	0.371919518252573	0.376880031693915	0.622235693057534	-0.188117744958433
M5863	6B	140852003	0.256125121623672	0.585388563922635	0.192307692307692	169	0.371919518252573	0.37686281884761	0.623341580325038	-0.250256561855799
M6218	6D	65762737	0.256125121623672	0.585388563922635	0.192307692307692	169	0.371919518252573	0.37686281884761	0.623341580325038	-0.250256561855799
M2670	3A	517079183	0.25618748856582	0.593481503796119	0.387573964497041	169	0.371919518252573	0.376861511045848	0.623341580325038	-0.408153060968829
M57	1A	38729513	0.256352470863363	0.589573157757556	0.263313609467456	169	0.371919518252573	0.376858079601694	0.62339278568738	0.244229106870002
M2311	2B	786229960	0.256563195132281	0.596133386872656	0.396449704142012	169	0.371919518252573	0.376853681150237	0.623399734587817	-0.280086067232176
M3591	4A	116472987	0.256643206365753	0.587588775904446	0.0591715976331361	169	0.371919518252573	0.376852018603907	0.623399734587817	0.229924379415129
M3706	4A	570267558	0.257266507280398	0.588078964867544	0.091715976331361	169	0.371919518252573	0.376839041810106	0.623803152604209	-0.377810889811059
M4134	5A	2120852	0.257996515197883	0.585385522317981	0.22189349112426	169	0.371919518252573	0.376823927816238	0.623803152604209	-0.220345049529008
M3595	4A	118638610	0.259168020758779	0.586205418274289	0.106508875739645	169	0.371919518252573	0.376799764100129	0.623803152604209	-0.271165154921681
M5924	6B	231466017	0.259510915829969	0.589660912861623	0.0710059171597633	169	0.371919518252573	0.37679272572658	0.623803152604209	0.318327850938971
M6796	7A	679896271	0.26029432683415	0.581313183294646	0.180473372781065	169	0.371919518252573	0.3767766596005	0.623803152604209	0.24141105682096
M2834	3A	659160419	0.261058650046205	0.567670542642203	0.177514792899408	169	0.371919518252573	0.376761044706456	0.623803152604209	-0.227442369504672
M4477	5A	588377080	0.261082892447271	0.572523260155328	0.251479289940828	169	0.371919518252573	0.376760554535003	0.623803152604209	-0.24850231960604
M4481	5A	588737306	0.261082892447271	0.572523260155328	0.251479289940828	169	0.371919518252573	0.376760554535003	0.623803152604209	-0.24850231960604
M5263	5D	467774783	0.261082892447271	0.572523260155328	0.251479289940828	169	0.371919518252573	0.376760554535003	0.623803152604209	-0.24850231960604
M2076	2B	442522680	0.261200137620159	0.597812986739817	0.455621301775148	169	0.371919518252573	0.376758171290092	0.623803152604209	0.383905250871507
M3746	4A	594215556	0.261625011104677	0.583379803490054	0.281065088757396	169	0.371919518252573	0.37674951568441	0.623803152604209	-0.226136875690003
M1062	1D	408242354	0.262816688811812	0.582004934709698	0.36094674556213	169	0.371919518252573	0.376725364179054	0.623803152604209	0.210375367849288
M2164	2B	591918364	0.263175857203271	0.583766836838025	0.431952662721893	169	0.371919518252573	0.376718104709934	0.623803152604209	-0.295428841346038
M5857	6B	131220987	0.26339422752485	0.59308339199169	0.27810650887574	169	0.371919518252573	0.376713708546816	0.623803152604209	0.234830407877801
M4494	5A	595146514	0.264024610505954	0.577134817736815	0.313609467455621	169	0.371919518252573	0.376701016093965	0.623803152604209	0.227471376000359
M6851	7A	717036664	0.264324898036985	0.573616454206973	0.27810650887574	169	0.371919518252573	0.376694986786819	0.623803152604209	0.173638398873376
M4199	5A	59700333	0.264642874921018	0.575848089169582	0.177514792899408	169	0.371919518252573	0.376688600777364	0.623803152604209	-0.232869566814941
M2891	3A	732472553	0.264652102806601	0.569868693355317	0.381656804733728	169	0.371919518252573	0.376688414609159	0.623803152604209	-0.142747844376657
M4978	5B	551331767	0.264834517247773	0.583800433781157	0.366863905325444	169	0.371919518252573	0.376684759392429	0.623803152604209	-0.450341364861572
M3212	3B	661343961	0.26513865910864	0.575847668602927	0.0591715976331361	169	0.371919518252573	0.376678673854659	0.623803152604209	-0.320913112381731
M4940	5B	517778119	0.265339465772284	0.583358678899376	0.349112426035503	169	0.371919518252573	0.376674670327671	0.623803152604209	0.229835004924656
M3051	3B	238310480	0.265530444490417	0.573127138468689	0.402366863905325	169	0.371919518252573	0.376670850464536	0.623803152604209	-0.25248634106196
M678	1B	347575779	0.265546299704048	0.570277301331909	0.0769230769230769	169	0.371919518252573	0.376670538846005	0.623803152604209	0.302881823391781
M4543	5A	672408111	0.266127294015864	0.585341462272887	0.239644970414201	169	0.371919518252573	0.37665896377819	0.623803152604209	0.254567999068399
M6357	6D	471017158	0.267117307522079	0.574441485436165	0.269230769230769	169	0.371919518252573	0.376639305189082	0.623803152604209	0.234442103289254
M6358	6D	471017939	0.267117307522079	0.574441485436165	0.269230769230769	169	0.371919518252573	0.376639305189082	0.623803152604209	0.234442103289254
M5817	6B	36210387	0.267118869001211	0.580774495422534	0.337278106508876	169	0.371919518252573	0.376639279562467	0.623803152604209	0.319525138980858
M1852	2B	164939927	0.267568278250641	0.575403831189058	0.420118343195266	169	0.371919518252573	0.37663037683504	0.623803152604209	-0.264095418645134
M1331	2A	222594868	0.26775559541408	0.576492877537012	0.257396449704142	169	0.371919518252573	0.376626677729293	0.623803152604209	-0.248838203570113
M1333	2A	222596145	0.26775559541408	0.576492877537012	0.257396449704142	169	0.371919518252573	0.376626677729293	0.623803152604209	-0.248838203570113
M1336	2A	238022276	0.26775559541408	0.576492877537012	0.257396449704142	169	0.371919518252573	0.376626677729293	0.623803152604209	-0.248838203570113
M1338	2A	257854492	0.26775559541408	0.576492877537012	0.257396449704142	169	0.371919518252573	0.376626677729293	0.623803152604209	-0.248838203570113
M1345	2A	281117063	0.26775559541408	0.576492877537012	0.257396449704142	169	0.371919518252573	0.376626677729293	0.623803152604209	-0.248838203570113
M1348	2A	299779005	0.26775559541408	0.576492877537012	0.257396449704142	169	0.371919518252573	0.376626677729293	0.623803152604209	-0.248838203570113
M1352	2A	324293793	0.26775559541408	0.576492877537012	0.257396449704142	169	0.371919518252573	0.376626677729293	0.623803152604209	-0.248838203570113
M1357	2A	341921066	0.26775559541408	0.576492877537012	0.257396449704142	169	0.371919518252573	0.376626677729293	0.623803152604209	-0.248838203570113
M1390	2A	393513805	0.26775559541408	0.576492877537012	0.257396449704142	169	0.371919518252573	0.376626677729293	0.623803152604209	-0.248838203570113
M1395	2A	414993841	0.26775559541408	0.576492877537012	0.257396449704142	169	0.371919518252573	0.376626677729293	0.623803152604209	-0.248838203570113
M1397	2A	418397054	0.26775559541408	0.576492877537012	0.257396449704142	169	0.371919518252573	0.376626677729293	0.623803152604209	-0.248838203570113
M1399	2A	419204400	0.26775559541408	0.576492877537012	0.257396449704142	169	0.371919518252573	0.376626677729293	0.623803152604209	-0.248838203570113
M1403	2A	432579979	0.26775559541408	0.576492877537012	0.257396449704142	169	0.371919518252573	0.376626677729293	0.623803152604209	-0.248838203570113
M1406	2A	448569810	0.26775559541408	0.576492877537012	0.257396449704142	169	0.371919518252573	0.376626677729293	0.623803152604209	-0.248838203570113
M1448	2A	504275588	0.26775559541408	0.576492877537012	0.257396449704142	169	0.371919518252573	0.376626677729293	0.623803152604209	-0.248838203570113
M1450	2A	504343681	0.26775559541408	0.576492877537012	0.257396449704142	169	0.371919518252573	0.376626677729293	0.623803152604209	-0.248838203570113
M1451	2A	504344582	0.26775559541408	0.576492877537012	0.257396449704142	169	0.371919518252573	0.376626677729293	0.623803152604209	-0.248838203570113
M1332	2A	222595233	0.267755728628775	0.576492752964885	0.242603550295858	169	0.371919518252573	0.376626677729295	0.623803152604209	0.248838133470763
M1340	2A	258345691	0.267755728628775	0.576492752964885	0.242603550295858	169	0.371919518252573	0.376626677729295	0.623803152604209	0.248838133470763
M1341	2A	262580892	0.267755728628775	0.576492752964885	0.242603550295858	169	0.371919518252573	0.376626677729295	0.623803152604209	0.248838133470763
M1346	2A	285624302	0.267755728628775	0.576492752964885	0.242603550295858	169	0.371919518252573	0.376626677729295	0.623803152604209	0.248838133470763
M1356	2A	338521832	0.267755728628775	0.576492752964885	0.242603550295858	169	0.371919518252573	0.376626677729295	0.623803152604209	0.248838133470763
M1359	2A	349726061	0.267755728628775	0.576492752964885	0.242603550295858	169	0.371919518252573	0.376626677729295	0.623803152604209	0.248838133470763
M1361	2A	360419448	0.267755728628775	0.576492752964885	0.242603550295858	169	0.371919518252573	0.376626677729295	0.623803152604209	0.248838133470763
M1362	2A	361216327	0.267755728628775	0.576492752964885	0.242603550295858	169	0.371919518252573	0.376626677729295	0.623803152604209	0.248838133470763
M1364	2A	361382615	0.267755728628775	0.576492752964885	0.242603550295858	169	0.371919518252573	0.376626677729295	0.623803152604209	0.248838133470763
M1365	2A	364403381	0.267755728628775	0.576492752964885	0.242603550295858	169	0.371919518252573	0.376626677729295	0.623803152604209	0.248838133470763
M1367	2A	369832479	0.267755728628775	0.576492752964885	0.242603550295858	169	0.371919518252573	0.376626677729295	0.623803152604209	0.248838133470763
M1370	2A	373870603	0.267755728628775	0.576492752964885	0.242603550295858	169	0.371919518252573	0.376626677729295	0.623803152604209	0.248838133470763
M1377	2A	378849992	0.267755728628775	0.576492752964885	0.242603550295858	169	0.371919518252573	0.376626677729295	0.623803152604209	0.248838133470763
M1378	2A	378849994	0.267755728628775	0.576492752964885	0.242603550295858	169	0.371919518252573	0.376626677729295	0.623803152604209	0.248838133470763
M1382	2A	378849998	0.267755728628775	0.576492752964885	0.242603550295858	169	0.371919518252573	0.376626677729295	0.623803152604209	0.248838133470763
M1386	2A	387776960	0.267755728628775	0.576492752964885	0.242603550295858	169	0.371919518252573	0.376626677729295	0.623803152604209	0.248838133470763
M1387	2A	389222164	0.267755728628775	0.576492752964885	0.242603550295858	169	0.371919518252573	0.376626677729295	0.623803152604209	0.248838133470763
M1391	2A	401198051	0.267755728628775	0.576492752964885	0.242603550295858	169	0.371919518252573	0.376626677729295	0.623803152604209	0.248838133470763
M1392	2A	401216212	0.267755728628775	0.576492752964885	0.242603550295858	169	0.371919518252573	0.376626677729295	0.623803152604209	0.248838133470763
M1394	2A	414500150	0.267755728628775	0.576492752964885	0.485207100591716	169	0.371919518252573	0.376626677729295	0.623803152604209	0.124419066735381
M1396	2A	417745625	0.267755728628775	0.576492752964885	0.485207100591716	169	0.371919518252573	0.376626677729295	0.623803152604209	0.124419066735381
M1402	2A	431042590	0.267755728628775	0.576492752964885	0.242603550295858	169	0.371919518252573	0.376626677729295	0.623803152604209	0.248838133470763
M1413	2A	455353567	0.267755728628775	0.576492752964885	0.242603550295858	169	0.371919518252573	0.376626677729295	0.623803152604209	0.248838133470763
M1420	2A	467225366	0.267755728628775	0.576492752964885	0.242603550295858	169	0.371919518252573	0.376626677729295	0.623803152604209	0.248838133470763
M1421	2A	467233619	0.267755728628775	0.576492752964885	0.242603550295858	169	0.371919518252573	0.376626677729295	0.623803152604209	0.248838133470763
M1424	2A	468533622	0.267755728628775	0.576492752964885	0.242603550295858	169	0.371919518252573	0.376626677729295	0.623803152604209	0.248838133470763
M1425	2A	468533825	0.267755728628775	0.576492752964885	0.242603550295858	169	0.371919518252573	0.376626677729295	0.623803152604209	0.248838133470763
M1426	2A	468534043	0.267755728628775	0.576492752964885	0.242603550295858	169	0.371919518252573	0.376626677729295	0.623803152604209	0.248838133470763
M1452	2A	504344643	0.267755728628775	0.576492752964885	0.485207100591716	169	0.371919518252573	0.376626677729295	0.623803152604209	0.124419066735381
M1989	2B	396926718	0.267755728628775	0.576492752964885	0.242603550295858	169	0.371919518252573	0.376626677729295	0.623803152604209	0.248838133470763
M2078	2B	442794571	0.267755728628775	0.576492752964885	0.242603550295858	169	0.371919518252573	0.376626677729295	0.623803152604209	0.248838133470763
M6270	6D	383747905	0.268283989118497	0.570963945649466	0.112426035502959	169	0.371919518252573	0.376616252466676	0.624697826275383	-0.194239052725202
M7208	7D	90853181	0.26883844655759	0.570506139157175	0.22189349112426	169	0.371919518252573	0.376605355089628	0.625316494114351	0.253073786636378
M7209	7D	90853181	0.26883844655759	0.570506139157175	0.22189349112426	169	0.371919518252573	0.376605355089628	0.625316494114351	0.253073786636378
M2319	2B	794886744	0.270564902026549	0.563515345847734	0.100591715976331	169	0.371919518252573	0.376571561408597	0.627980809479611	-0.22015810341496
M2902	3A	737677104	0.270732339025714	0.569535468015648	0.210059171597633	169	0.371919518252573	0.37656830055726	0.627980809479611	0.197847579909698
M4172	5A	26449585	0.270832691151458	0.564145763883443	0.0680473372781065	169	0.371919518252573	0.376566343178662	0.627980809479611	-0.226976622730476
M6360	6D	473232580	0.271383186492897	0.562818645322848	0.390532544378698	169	0.371919518252573	0.37655563939701	0.627980809479611	-0.25772333800343
M4488	5A	592276655	0.271431956971505	0.556681789991802	0.375739644970414	169	0.371919518252573	0.376554698931961	0.627980809479611	0.251508507347438
M5265	5D	473794236	0.271431956971505	0.556681789991802	0.375739644970414	169	0.371919518252573	0.376554698931961	0.627980809479611	0.251508507347438
M5772	6B	3871519	0.272344774644113	0.563048475223723	0.230769230769231	169	0.371919518252573	0.376537004147037	0.627980809479611	-0.227394051263069
M5384	6A	32660585	0.272578835504424	0.554521423369187	0.127218934911243	169	0.371919518252573	0.376532489825183	0.627980809479611	-0.26854260010826
M1240	2A	70986675	0.273266603307229	0.570857308100775	0.21301775147929	169	0.371919518252573	0.376519228670441	0.627980809479611	-0.252596018153312
M1242	2A	71589596	0.273266603307229	0.570857308100775	0.21301775147929	169	0.371919518252573	0.376519228670441	0.627980809479611	-0.252596018153312
M1794	2B	108905700	0.273266603307229	0.570857308100775	0.21301775147929	169	0.371919518252573	0.376519228670441	0.627980809479611	-0.252596018153312
M1015	1D	199063600	0.273672255821906	0.553556122502127	0.0710059171597633	169	0.371919518252573	0.376511426122499	0.627980809479611	-0.279921446062446
M3671	4A	521560478	0.273841266514322	0.56119131026656	0.396449704142012	169	0.371919518252573	0.376508190629175	0.627980809479611	0.412778806647566
M1538	2A	709701469	0.273898706993282	0.573306012226009	0.236686390532544	169	0.371919518252573	0.376507079356909	0.627980809479611	-0.258792693357393
M2155	2B	575936057	0.273898706993282	0.573306012226009	0.236686390532544	169	0.371919518252573	0.376507079356909	0.627980809479611	-0.258792693357393
M2969	3B	42564490	0.273898706993282	0.573306012226009	0.236686390532544	169	0.371919518252573	0.376507079356909	0.627980809479611	-0.258792693357393
M3004	3B	79288587	0.273898706993282	0.573306012226009	0.473372781065089	169	0.371919518252573	0.376507079356909	0.627980809479611	-0.129396346678696
M3006	3B	79954043	0.273898706993282	0.573306015953749	0.473372781065089	169	0.371919518252573	0.376507079356909	0.627980809479611	-0.129396346678696
M3007	3B	82447425	0.273898706993282	0.573306012226009	0.236686390532544	169	0.371919518252573	0.376507079356909	0.627980809479611	-0.258792693357393
M3008	3B	82447527	0.273898706993282	0.573306012226009	0.236686390532544	169	0.371919518252573	0.376507079356909	0.627980809479611	-0.258792693357393
M3014	3B	100966601	0.273898706993282	0.573306015953749	0.473372781065089	169	0.371919518252573	0.376507079356909	0.627980809479611	-0.129396346678696
M3207	3B	648740075	0.273898706993282	0.573306012226009	0.236686390532544	169	0.371919518252573	0.376507079356909	0.627980809479611	-0.258792693357393
M1536	2A	709624934	0.273898810691984	0.573306015953749	0.263313609467456	169	0.371919518252573	0.37650707935691	0.627980809479611	0.258792637516432
M1537	2A	709701322	0.273898810691984	0.573306015953749	0.263313609467456	169	0.371919518252573	0.37650707935691	0.627980809479611	0.258792637516432
M2158	2B	578601422	0.273898810691984	0.573306015953749	0.263313609467456	169	0.371919518252573	0.37650707935691	0.627980809479611	0.258792637516432
M4541	5A	672407354	0.273898810691984	0.573306015953749	0.263313609467456	169	0.371919518252573	0.37650707935691	0.627980809479611	0.258792637516432
M801	1B	548967506	0.273898810691984	0.573306015953749	0.263313609467456	169	0.371919518252573	0.37650707935691	0.627980809479611	0.258792637516432
M465	1A	544054745	0.274076090268134	0.55656890151198	0.0739644970414202	169	0.371919518252573	0.376503672204655	0.628054786746714	-0.27567879407826
M6981	7B	166773072	0.274378272796911	0.551511725446863	0.153846153846154	169	0.371919518252573	0.376497892597473	0.628414753825183	0.255774277081187
M5840	6B	123844467	0.274708634944258	0.56538752189481	0.159763313609467	169	0.371919518252573	0.376491566734063	0.628838846693225	0.306354350549178
M2101	2B	458849895	0.274994232960256	0.559192822977235	0.168639053254438	169	0.371919518252573	0.376486116765423	0.629056630482754	0.343312290858336
M4608	5B	27830630	0.275319126359087	0.557641106261517	0.405325443786982	169	0.371919518252573	0.376479914852665	0.629056630482754	0.253977370220916
M4340	5A	472346606	0.275414487652377	0.561581795407556	0.230769230769231	169	0.371919518252573	0.376478089917634	0.629056630482754	0.204405600528119
M3821	4A	724797828	0.275476214582982	0.553847146052926	0.27810650887574	169	0.371919518252573	0.376476907820202	0.629056630482754	-0.216360813983847
M4294	5A	419688716	0.275529999544166	0.561933536323052	0.224852071005917	169	0.371919518252573	0.376475886754982	0.629056630482754	-0.278386799700456
M2541	3A	131458587	0.276972549264213	0.565552895696579	0.301775147928994	169	0.371919518252573	0.376448500472158	0.632016918263071	0.265448265530949
M5042	5B	636598721	0.277703869690548	0.557038793902951	0.153846153846154	169	0.371919518252573	0.376434682248984	0.63279011592474	-0.246590178760322
M1719	2B	21950734	0.27790999928995	0.549818053070662	0.177514792899408	169	0.371919518252573	0.376430796357447	0.63279011592474	-0.240263265108625
M4393	5A	528603781	0.278242385656086	0.547650003051334	0.218934911242604	169	0.371919518252573	0.376424539754384	0.63279011592474	0.232252620026838
M5930	6B	234846815	0.278431718081321	0.554899165592426	0.198224852071006	169	0.371919518252573	0.376420977326577	0.63279011592474	-0.242926789794733
M5934	6B	236576788	0.278431718081321	0.554899165592426	0.198224852071006	169	0.371919518252573	0.376420977326577	0.63279011592474	-0.242926789794733
M1604	2A	739876805	0.278569499312083	0.560011084289393	0.0591715976331361	169	0.371919518252573	0.376418374830457	0.63279011592474	-0.227071149386362
M1903	2B	210652184	0.278918571069113	0.549935066268532	0.0739644970414202	169	0.371919518252573	0.376411842779924	0.63279011592474	0.280935786845319
M1907	2B	210652214	0.278918571069113	0.549935066268532	0.0739644970414202	169	0.371919518252573	0.376411842779924	0.63279011592474	0.280935786845319
M1908	2B	210652214	0.278918571069113	0.549935066268532	0.0739644970414202	169	0.371919518252573	0.376411842779924	0.63279011592474	0.280935786845319
M1913	2B	210652214	0.278918571069113	0.549935066268532	0.0739644970414202	169	0.371919518252573	0.376411842779924	0.63279011592474	0.280935786845319
M1915	2B	210652215	0.278918571069113	0.549935066268532	0.0739644970414202	169	0.371919518252573	0.376411842779924	0.63279011592474	0.280935786845319
M4757	5B	267113157	0.279378725477539	0.560886600718092	0.399408284023669	169	0.371919518252573	0.376403215562624	0.63350223038912	0.263259552650275
M6884	7A	736691982	0.279805596506661	0.560924131063003	0.153846153846154	169	0.371919518252573	0.376395235794119	0.633955564907542	0.216666551924526
M2880	3A	722214948	0.279871401547731	0.553986316189827	0.340236686390533	169	0.371919518252573	0.376394005367847	0.633955564907542	0.213102278450876
M1195	2A	30459762	0.280966144573981	0.554596127385598	0.455621301775148	169	0.371919518252573	0.376373608572413	0.636102651411349	0.269837225879392
M1733	2B	29032035	0.281379867046503	0.537326099239187	0.207100591715976	169	0.371919518252573	0.376365924001253	0.636706480761966	-0.190921979671515
M6913	7B	43878680	0.281930017491567	0.541603529107443	0.307692307692308	169	0.371919518252573	0.376355732487445	0.637618227548814	-0.215418398167955
M6607	7A	447752434	0.28218037631723	0.551624979891985	0.446745562130177	169	0.371919518252573	0.376351099478431	0.637851362124177	-0.292998346933743
M1027	1D	262706563	0.282328303665115	0.548403724034657	0.467455621301775	169	0.371919518252573	0.376348375216296	0.63785283420637	0.420098676874488
M5437	6A	70419977	0.283152140567481	0.537853101323976	0.29585798816568	169	0.371919518252573	0.376333180541895	0.639181787572235	-0.205929261050038
M5018	5B	593943302	0.28377540291183	0.551436723435429	0.22189349112426	169	0.371919518252573	0.376321733490371	0.639181787572235	0.225371969179264
M6282	6D	409344112	0.28377540291183	0.551436723435429	0.22189349112426	169	0.371919518252573	0.376321733490371	0.639181787572235	0.225371969179264
M1278	2A	104876095	0.284365714902208	0.559814058910975	0.384615384615385	169	0.371919518252573	0.376310912172317	0.639181787572235	-0.245192547194527
M1282	2A	105487279	0.284365714902208	0.559814058910975	0.384615384615385	169	0.371919518252573	0.376310912172317	0.639181787572235	-0.245192547194527
M1284	2A	115140253	0.284365714902208	0.559814058910975	0.384615384615385	169	0.371919518252573	0.376310912172317	0.639181787572235	-0.245192547194527
M1286	2A	115419668	0.284365714902208	0.559814058910975	0.384615384615385	169	0.371919518252573	0.376310912172317	0.639181787572235	-0.245192547194527
M1290	2A	115432584	0.284365714902208	0.559814058910975	0.384615384615385	169	0.371919518252573	0.376310912172317	0.639181787572235	-0.245192547194527
M1279	2A	104971400	0.284365835348346	0.559813674108944	0.115384615384615	169	0.371919518252573	0.376310912172317	0.639181787572235	0.245192485214492
M4726	5B	185511485	0.284453162737941	0.548182963838114	0.0710059171597633	169	0.371919518252573	0.376309316428679	0.639181787572235	0.270294959682403
M9	1A	7184242	0.28453994145446	0.539214543280587	0.372781065088757	169	0.371919518252573	0.376307724042481	0.639181787572235	-0.245375240802872
M4945	5B	526588750	0.284917789218092	0.553484621657371	0.207100591715976	169	0.371919518252573	0.376300822279825	0.639650729895004	-0.126656540300329
M3101	3B	469766813	0.285084533240443	0.549056006432466	0.186390532544379	169	0.371919518252573	0.37629777696538	0.639650729895004	-0.236785458611692
M5824	6B	48349083	0.285412272856378	0.537995643519469	0.171597633136095	169	0.371919518252573	0.376291806509908	0.639650729895004	0.289113546007581
M5825	6B	48352481	0.285412272856378	0.537995643519469	0.171597633136095	169	0.371919518252573	0.376291806509908	0.639650729895004	0.289113546007581
M5874	6B	147579390	0.285634578502371	0.549915629081368	0.284023668639053	169	0.371919518252573	0.376287755476088	0.639650729895004	-0.173443764549923
M4422	5A	568269114	0.285811459046928	0.535646177650296	0.301775147928994	169	0.371919518252573	0.376284541001147	0.639650729895004	-0.114544113674438
M4425	5A	569546260	0.285811459046928	0.535646186826725	0.150887573964497	169	0.371919518252573	0.376284541001147	0.639650729895004	-0.229088227348877
M5831	6B	115947309	0.286193481897134	0.551441760786806	0.405325443786982	169	0.371919518252573	0.37627760588124	0.639650729895004	0.198535722398823
M5238	5D	422760701	0.286225609451978	0.549733243805935	0.224852071005917	169	0.371919518252573	0.376277020101686	0.639650729895004	0.220821357045068
M961	1D	7874928	0.286225609451978	0.549733243805935	0.224852071005917	169	0.371919518252573	0.376277020101686	0.639650729895004	0.220821357045068
M4148	5A	9610722	0.287331322988854	0.540026058897426	0.103550295857988	169	0.371919518252573	0.376256998410165	0.6400041873434	-0.256358378403345
M4150	5A	9614300	0.287331322988854	0.540026058897426	0.103550295857988	169	0.371919518252573	0.376256998410165	0.6400041873434	-0.256358378403345
M6158	6B	692783513	0.287338361320613	0.538796518149818	0.153846153846154	169	0.371919518252573	0.37625687308983	0.6400041873434	0.234016656312873
M2842	3A	660510030	0.287713727258739	0.535414556477028	0.325443786982249	169	0.371919518252573	0.376250097665377	0.6400041873434	-0.223524490571517
M3251	3B	692840988	0.287713727258739	0.535414556477028	0.325443786982249	169	0.371919518252573	0.376250097665377	0.6400041873434	-0.223524490571517
M3253	3B	692842760	0.287713727258739	0.535414556477028	0.325443786982249	169	0.371919518252573	0.376250097665377	0.6400041873434	-0.223524490571517
M3254	3B	692842760	0.287713727258739	0.535414556477028	0.325443786982249	169	0.371919518252573	0.376250097665377	0.6400041873434	-0.223524490571517
M3255	3B	692842760	0.287713727258739	0.535414556477028	0.325443786982249	169	0.371919518252573	0.376250097665377	0.6400041873434	-0.223524490571517
M3257	3B	694021084	0.287713727258739	0.535414556477028	0.325443786982249	169	0.371919518252573	0.376250097665377	0.6400041873434	-0.223524490571517
M6355	6D	470627738	0.289312975906397	0.541939478205951	0.233727810650888	169	0.371919518252573	0.376221369768326	0.640008568980151	0.185902638786636
M3318	3B	755449527	0.290035649707228	0.542070412168913	0.289940828402367	169	0.371919518252573	0.376208451184212	0.640008568980151	0.230774822591638
M1559	2A	713445695	0.29008125356852	0.555702373393457	0.0828402366863905	169	0.371919518252573	0.376207640622412	0.640008568980151	0.234647858557977
M4203	5A	64381482	0.290441239601018	0.535184037074867	0.180473372781065	169	0.371919518252573	0.376201216317325	0.640008568980151	-0.217060707684297
M305	1A	462435377	0.290541297689798	0.537251167437135	0.334319526627219	169	0.371919518252573	0.376199440626281	0.640008568980151	0.23333851638229
M6632	7A	519169505	0.290614019000108	0.531132218277414	0.298816568047337	169	0.371919518252573	0.376198144845692	0.640008568980151	-0.236779483104083
M6631	7A	519169380	0.290614024633623	0.531132218277414	0.402366863905325	169	0.371919518252573	0.376198144845693	0.640008568980151	0.118389740330089
M6633	7A	519171370	0.290614024633623	0.531132041512518	0.201183431952663	169	0.371919518252573	0.376198144845693	0.640008568980151	0.236779480660179
M5296	5D	544697840	0.290951151648766	0.541689192988177	0.387573964497041	169	0.371919518252573	0.376192149639157	0.640008568980151	0.133526795891331
M4664	5B	74336823	0.291323135437002	0.543125900369446	0.150887573964497	169	0.371919518252573	0.37618553992137	0.640008568980151	-0.174940827716199
M7122	7B	655041515	0.29135454555136	0.535980831903021	0.36094674556213	169	0.371919518252573	0.376184985680258	0.640008568980151	0.135574423416044
M4062	4B	670440892	0.291540857488553	0.533626459338608	0.408284023668639	169	0.371919518252573	0.376181682016114	0.640008568980151	-0.215595639025274
M3552	4A	101510464	0.292554523173482	0.531863740378768	0.458579881656805	169	0.371919518252573	0.37616374994664	0.640008568980151	-0.217241458944798
M2496	3A	34522062	0.292759484565323	0.545994427363779	0.35207100591716	169	0.371919518252573	0.376160133463693	0.640008568980151	-0.332541377577286
M1414	2A	461389425	0.292852592823912	0.536233624704789	0.248520710059172	169	0.371919518252573	0.376158492577607	0.640008568980151	-0.22170470709775
M261	1A	375469036	0.292970249855808	0.519964927699372	0.215976331360947	169	0.371919518252573	0.376156420612706	0.640008568980151	0.198021657865226
M1627	2A	755929778	0.292999868157885	0.526403465589147	0.0650887573964497	169	0.371919518252573	0.376155899083483	0.640008568980151	-0.309847277394564
M6333	6D	463068750	0.294689620567216	0.530837108767182	0.257396449704142	169	0.371919518252573	0.376126254582313	0.640008568980151	0.202280632335324
M1231	2A	61287682	0.29494590411751	0.530008493277434	0.316568047337278	169	0.371919518252573	0.376121771588605	0.640008568980151	-0.250300635297123
M4176	5A	36319184	0.295534946677042	0.530383806252692	0.473372781065089	169	0.371919518252573	0.376111492604602	0.640008568980151	-0.438520770355552
M4175	5A	33130474	0.295535203479236	0.530383806252692	0.0532544378698225	169	0.371919518252573	0.376111492604602	0.640008568980151	0.219260264322333
M2660	3A	514311539	0.295725691382832	0.52206881395206	0.443786982248521	169	0.371919518252573	0.376108176516294	0.640008568980151	-0.182718495349263
M6152	6B	688203873	0.295858673904462	0.521582592906757	0.28698224852071	169	0.371919518252573	0.37610586030055	0.640008568980151	-0.213819692191365
M5885	6B	153956683	0.295927875922463	0.538932689850125	0.195266272189349	169	0.371919518252573	0.376104657524345	0.640008568980151	-0.264107212135215
M5886	6B	153956896	0.295927875922463	0.538932689850125	0.195266272189349	169	0.371919518252573	0.376104657524345	0.640008568980151	-0.264107212135215
M5888	6B	153958011	0.295927875922463	0.538932689850125	0.195266272189349	169	0.371919518252573	0.376104657524345	0.640008568980151	-0.264107212135215
M5889	6B	153959629	0.295927875922463	0.538932689850125	0.195266272189349	169	0.371919518252573	0.376104657524345	0.640008568980151	-0.264107212135215
M287	1A	427818845	0.296063290546887	0.537337941377947	0.218934911242604	169	0.371919518252573	0.376102298296056	0.640008568980151	-0.164554614141217
M808	1B	553152940	0.296446762350839	0.528607617807381	0.230769230769231	169	0.371919518252573	0.376095647108867	0.640008568980151	0.196470231958898
M7107	7B	627299495	0.296482660704327	0.516067417876689	0.461538461538462	169	0.371919518252573	0.376095023945602	0.640008568980151	0.116943331155804
M1405	2A	446063437	0.29667152874772	0.53152202691161	0.260355029585799	169	0.371919518252573	0.376091752621398	0.640008568980151	0.229014507619048
M1222	2A	49176723	0.297739253026855	0.532193614960579	0.245562130177515	169	0.371919518252573	0.376073291005779	0.640008568980151	0.211273058218765
M5793	6B	17229772	0.298411905559154	0.525593645751831	0.0591715976331361	169	0.371919518252573	0.376061711109656	0.640008568980151	0.291348834752
M5868	6B	146145317	0.298544819033384	0.532614206930539	0.133136094674556	169	0.371919518252573	0.376059413487229	0.640008568980151	-0.22829844469446
M5810	6B	26625458	0.298591299184372	0.516339407435396	0.210059171597633	169	0.371919518252573	0.376058610962527	0.640008568980151	-0.219831551297922
M1310	2A	179667872	0.298955171297417	0.527564847543721	0.100591715976331	169	0.371919518252573	0.376052361398226	0.640008568980151	-0.25541591663959
M1314	2A	187481778	0.298955171297417	0.527564847543721	0.100591715976331	169	0.371919518252573	0.376052361398226	0.640008568980151	-0.25541591663959
M1316	2A	192072562	0.298955171297417	0.527564847543721	0.100591715976331	169	0.371919518252573	0.376052361398226	0.640008568980151	-0.25541591663959
M1317	2A	192073078	0.298955171297417	0.527564847543721	0.100591715976331	169	0.371919518252573	0.376052361398226	0.640008568980151	-0.25541591663959
M1318	2A	192507769	0.298955171297417	0.527564847543721	0.100591715976331	169	0.371919518252573	0.376052361398226	0.640008568980151	-0.25541591663959
M3496	4A	40442420	0.299006142635681	0.526650137694235	0.0917159763313609	169	0.371919518252573	0.376051487139302	0.640008568980151	-0.262971023413197
M677	1B	341931621	0.3002360548081	0.509446654300619	0.177514792899408	169	0.371919518252573	0.376030446056658	0.640008568980151	0.223613507500602
M1226	2A	58393919	0.301457376538504	0.520320824745222	0.171597633136095	169	0.371919518252573	0.376009650828393	0.640008568980151	-0.1311705801073
M7164	7B	725380460	0.302334237355234	0.522673328116754	0.192307692307692	169	0.371919518252573	0.375994794060579	0.640008568980151	0.221275285025344
M3148	3B	565637544	0.30261063305974	0.519998054438709	0.325443786982249	169	0.371919518252573	0.375990115303829	0.640008568980151	-0.1953927028501
M1435	2A	489963413	0.302627170981984	0.517397230363736	0.0680473372781065	169	0.371919518252573	0.37598984053974	0.640008568980151	-0.280785748231734
M2029	2B	420610707	0.302627170981984	0.517397230363736	0.0680473372781065	169	0.371919518252573	0.37598984053974	0.640008568980151	-0.280785748231734
M2032	2B	421084362	0.302627170981984	0.517397230363736	0.0680473372781065	169	0.371919518252573	0.37598984053974	0.640008568980151	-0.280785748231734
M2041	2B	423836843	0.302627170981984	0.517397230363736	0.0680473372781065	169	0.371919518252573	0.37598984053974	0.640008568980151	-0.280785748231734
M2042	2B	423837095	0.302627170981984	0.517397230363736	0.0680473372781065	169	0.371919518252573	0.37598984053974	0.640008568980151	-0.280785748231734
M2045	2B	423838099	0.302627170981984	0.517397230363736	0.0680473372781065	169	0.371919518252573	0.37598984053974	0.640008568980151	-0.280785748231734
[truncated: 2,333 more rows]
